# Supplementary material for: Transcriptomic Profiles of Rainbow Trout (Oncorhynchus mykiss) Selectively Bred for High and Low Fillet Yield
Source: Mar Biotechnol (NY). 2025 Jun 25;27(4):102. doi: 10.1007/s10126-025-10479-0 (PMC12198287; doi:10.1007/s10126-025-10479-0)
Supplement: Supplementary file 2 — (XLSX 19.6 KB) [file 10126_2025_10479_MOESM2_ESM.xlsx]

## Sheet: Jamie_STAR_alignment
Title: Transcriptomic Profiles of Rainbow Trout (Oncorhynchus mykiss) Selectively Bred for High and Low Fillet Yield
Journal: Marine Biotechnology
Authors: Jamie Mankiewicz, Guangtu Gao, Timothy Leeds, Beth Cleveland
Corresponding Author: Beth Cleveland, USDA/ARS/NCCCWA, beth.cleveland@usda.gov
Sample	Body_Weight	Tissue	Line	Total	Unique	Multi	Unmapped	%Unique	count	%count	ambiguous	no_feature
LP25	2g	Liver	HY	27177434	21463651	2554179	3159604	0.78976	19214778	0.895224	79596	2169277
LP26	2g	Liver	HY	34819651	27418850	3254983	4145818	0.787453	24884319	0.907562	85273	2449258
LP27	2g	Liver	LY	36145451	28788165	3276585	4080701	0.796453	25897040	0.899572	93208	2797917
LP28	2g	Liver	LY	30498475	24091236	2740144	3667095	0.789916	21847124	0.906849	66556	2177556
LP29	2g	Liver	HY	26536561	21239435	2435872	2861254	0.800384	19195569	0.90377	72564	1971302
LP30	2g	Liver	HY	35067085	28158429	3071182	3837474	0.802987	25664741	0.911441	89243	2404445
LP31	2g	Liver	HY	32302241	26108141	2935166	3258934	0.808246	23670493	0.906633	85129	2352519
LP32	2g	Liver	LY	32723135	26584593	2822458	3316084	0.81241	24095376	0.906366	87273	2401944
LP33	2g	Liver	HY	27458764	21720481	2551574	3186709	0.791022	19433021	0.894686	77834	2209626
LP34	2g	Liver	LY	27130191	21404654	2399985	3325552	0.788961	19325909	0.902884	71891	2006854
LP35	2g	Liver	LY	34748493	27872240	3153003	3723250	0.802114	25259014	0.906243	91194	2522032
LP36	2g	Liver	LY	31721162	25659494	2682632	3379036	0.808908	23338608	0.909551	80574	2240312
MP13	2g	Muscle	HY	39681419	29348868	7325122	3007429	0.739612	26657290	0.90829	359333	2332245
MP14	2g	Muscle	HY	53318658	39567946	9637959	4112753	0.742103	35968903	0.909041	486613	3112430
MP15	2g	Muscle	LY	46382708	34594904	8319998	3467806	0.745858	31460147	0.909387	368336	2766421
MP16	2g	Muscle	LY	20430152	15332906	3457874	1639372	0.750504	13765546	0.897778	161310	1406050
MP17	2g	Muscle	HY	52313505	38982427	9332919	3998159	0.745169	35252076	0.904307	480342	3250009
MP18	2g	Muscle	HY	40030338	29397839	7141988	3490511	0.734389	26606878	0.905062	332467	2458494
MP19	2g	Muscle	HY	38214963	28375943	6618583	3220437	0.742535	25671758	0.904701	308318	2395867
MP20	2g	Muscle	LY	45847764	34228778	7951766	3667220	0.746575	31092446	0.908371	373646	2762686
MP21	2g	Muscle	HY	48083530	35402798	8535011	4145721	0.736277	31997005	0.903799	379885	3025908
MP22	2g	Muscle	LY	39354984	28924124	6752747	3678113	0.734955	26099056	0.902328	343947	2481121
MP23	2g	Muscle	LY	45858660	33239435	8739528	3879697	0.724824	29972182	0.901706	363238	2904015
MP24	2g	Muscle	LY	44287073	32541713	8119898	3625462	0.73479	29510015	0.906837	327789	2703909
LP37	50g	Liver	HY	56823675	48193186	4469808	4160681	0.848118	43800395	0.90885	128937	4263854
LP38	50g	Liver	HY	37540980	31317071	3256833	2967076	0.83421	28406584	0.907064	74928	2835559
LP39	50g	Liver	LY	51059931	42645141	4081816	4332974	0.835198	38487572	0.902508	107077	4050492
LP40	50g	Liver	LY	64853048	54355266	5130347	5367435	0.83813	49063594	0.902647	130577	5161095
LP41	50g	Liver	HY	53972128	45286125	4293042	4392961	0.839065	41214549	0.910092	109940	3961636
LP42	50g	Liver	HY	57692525	48817481	4550637	4324407	0.846166	44057149	0.902487	122107	4638225
LP43	50g	Liver	HY	58346127	49415221	4550176	4380730	0.846932	44989986	0.910448	145032	4280203
LP44	50g	Liver	LY	62840919	53015184	4890653	4935082	0.843641	47873947	0.903023	143275	4997962
LP45	50g	Liver	HY	61415175	51666963	5028735	4719477	0.841274	46737470	0.904591	136379	4793114
LP46	50g	Liver	LY	59989869	49808187	4846166	5335516	0.830277	45262693	0.90874	126241	4419253
LP47	50g	Liver	LY	55075365	46723894	4264715	4086756	0.848363	41993858	0.898766	132566	4597470
LP48	50g	Liver	LY	51059719	42494073	4222107	4343539	0.832243	38438565	0.904563	112422	3943086
LP61	50g	Muscle	HY	30666525	25571751	2502391	2592383	0.833865	23549780	0.92093	83184	1938787
LP62	50g	Muscle	HY	24719343	20457417	2128802	2133124	0.827587	18752180	0.916645	61846	1643391
LP63	50g	Muscle	LY	37989243	31616702	3129039	3243502	0.832254	28915635	0.914568	94890	2606177
LP64	50g	Muscle	LY	37253636	30974210	2993044	3286382	0.831441	28071927	0.9063	96530	2805753
LP65	50g	Muscle	HY	42098262	34910247	3344593	3843422	0.829256	31688191	0.907705	105758	3116298
LP66	50g	Muscle	HY	28389698	23773454	2199158	2417086	0.837397	21659821	0.911093	76116	2037517
LP67	50g	Muscle	HY	30017627	25061001	2326979	2629647	0.834876	22798978	0.909739	77589	2184434
LP68	50g	Muscle	LY	29075568	24064319	2324752	2686497	0.827647	21936628	0.911583	70534	2057157
LP69	50g	Muscle	HY	54016193	44210212	5705008	4100973	0.818462	39953232	0.90371	140080	4116900
LP70	50g	Muscle	LY	26217606	21896868	2069723	2251015	0.835197	19811454	0.904762	76373	2009041
LP71	50g	Muscle	LY	27841145	23180866	2261088	2399191	0.832612	20905253	0.901832	73619	2201994
LP72	50g	Muscle	LY	27413523	22944673	2140692	2328158	0.836984	20599003	0.897768	74983	2270687
MP49	300g	Liver	HY	46646944	35590744	8392920	2663280	0.762981	32388805	0.910035	287715	2914224
MP50	300g	Liver	HY	47581651	36221716	8616167	2743768	0.761254	33027958	0.911828	250910	2942848
MP51	300g	Liver	LY	54769060	41718760	9898569	3151731	0.761721	38377183	0.919902	288988	3052589
MP52	300g	Liver	LY	47203950	35849515	8642492	2711943	0.75946	32975531	0.919832	216531	2657453
MP53	300g	Liver	HY	62830115	48698609	10445826	3685680	0.775084	44259776	0.908851	327163	4111670
MP54	300g	Liver	HY	60484906	46509124	10409571	3566211	0.768938	42378022	0.911177	307495	3823607
MP55	300g	Liver	HY	47556041	36711259	8108171	2736611	0.771958	33506791	0.912712	245113	2959355
MP56	300g	Liver	LY	50442535	38513804	8964127	2964604	0.763518	35559801	0.9233	266062	2687941
MP57	300g	Liver	HY	49965893	38473934	8598886	2893073	0.770004	34903382	0.907196	254708	3315844
MP58	300g	Liver	LY	44283560	34485165	7298643	2499752	0.778735	31577538	0.915685	243726	2663901
MP59	300g	Liver	LY	56382069	42883148	10332940	3165981	0.760581	39341880	0.917421	301542	3239726
MP60	300g	Liver	LY	55828907	42953167	9752520	3123220	0.769371	39494533	0.919479	266050	3192584
MP73	300g	Muscle	HY	32930894	24733849	5492735	2704310	0.751083	22429384	0.90683	212167	2092298
MP74	300g	Muscle	HY	28906360	22013247	4656837	2236276	0.761536	19934980	0.90559	176998	1901269
MP75	300g	Muscle	LY	30634494	22769212	5431436	2433846	0.743254	20775151	0.912423	172927	1821134
MP76	300g	Muscle	LY	30502471	22688990	5308528	2504953	0.743841	20631383	0.909313	182755	1874852
MP77	300g	Muscle	HY	31174376	23487294	5184318	2502764	0.753417	21399780	0.911122	198104	1889410
MP78	300g	Muscle	HY	27184888	20261354	4827949	2095585	0.745317	18593356	0.917676	155569	1512429
MP79	300g	Muscle	HY	30181281	22822602	5007464	2351215	0.756184	20573885	0.90147	190170	2058547
MP80	300g	Muscle	LY	30353586	22449514	5540310	2363762	0.7396	20384531	0.908017	156275	1908708
MP81	300g	Muscle	HY	24131052	18073200	4105193	1952659	0.74896	16603263	0.918668	140232	1329705
MP82	300g	Muscle	LY	23981983	18096394	4091808	1793781	0.754583	16523234	0.913068	158898	1414262
MP83	300g	Muscle	LY	29523108	21949437	5255711	2317960	0.743466	20075640	0.914631	176367	1697430
MP84	300g	Muscle	LY	29605412	22344166	5085364	2175882	0.754732	20502483	0.917577	175767	1665916
