# Supplementary material for: Transcriptomic Profiles of Rainbow Trout (Oncorhynchus mykiss) Selectively Bred for High and Low Fillet Yield
Source: Mar Biotechnol (NY). 2025 Jun 25;27(4):102. doi: 10.1007/s10126-025-10479-0 (PMC12198287; doi:10.1007/s10126-025-10479-0)
Supplement: Supplementary file 3 — (XLSX 1.26 MB) [file 10126_2025_10479_MOESM3_ESM.xlsx]

## Sheet: 2g Liver
Title: Transcriptomic Profiles of Rainbow Trout (Oncorhynchus mykiss) Selectively Bred for High and Low Fillet Yield
Journal: Marine Biotechnology
Authors: Jamie Mankiewicz, Guangtu Gao, Timothy Leeds, Beth Cleveland
Corresponding Author: Beth Cleveland, USDA/ARS/NCCCWA, beth.cleveland@usda.gov
													HY						LY
Gene	human_symbol	Bio_type	Chr	Description	Go_name	baseMean	log2FoldChange	lfcSE	stat	pvalue	padj	ANOVA_pvalue	LP25	LP26	LP29	LP30	LP31	LP33	LP27	LP28	LP32	LP34	LP35	LP36
slc25a34	SLC25A34	protein_coding	Omya17	solute carrier family 25 member 34-like	C:integral component of membrane	137.719	-0.740851	0.127205	-5.82406	5.74342e-09	4.48777e-05	0.0001	107.851	89.1561	98.1341	100.168	128.761	94.3549	183.015	166.403	160.185	156.811	195.95	171.842
LOC110516669	SLC25A22	protein_coding	Omya02	mitochondrial glutamate carrier 1-like	P:ATP transport; P:transmembrane transport; F:ATP transmembrane transporter activity; C:integral component of membrane	162.385	-0.678888	0.124631	-5.44717	5.11774e-08	0.000159955	0.0001	108.987	141.42	132.268	139.122	114.454	112.816	215.842	164.199	189.002	221.174	193.083	216.25
LOC110502434	DEGS1	protein_coding	Omya23	sphingolipid delta(4)-desaturase DES1-like	P:sphingolipid biosynthetic process; P:oxidation-reduction process; F:sphingolipid delta-4 desaturase activity; C:endoplasmic reticulum membrane; C:integral component of membrane	547.274	0.500155	0.0967544	5.16933	2.34939e-07	0.000524501	0.0001	632.35	765.512	612.271	640.887	616.981	580.488	454.664	444.108	519.543	431.816	406.238	462.428
LOC118941467		protein_coding	Omya19	uncharacterized protein LOC109894257		26.7665	-2.08578	0.408499	-5.10596	3.29115e-07	0.000642905	0.0001	10.2175	11.2726	10.6668	0	19.6719	9.23037	31.1863	47.3862	28.8164	47.9795	45.881	58.8896
LOC100136162	GBP1	protein_coding	Omya22	guanylate-binding protein 1-like	F:GTPase activity; F:GTP binding	20.0779	-1.47719	0.305186	-4.84031	1.29639e-06	0.00158974	0.0001	11.3528	10.2478	7.46673	11.1297	17.8835	5.12798	26.2622	26.4481	34.7492	31.5963	21.9846	36.6853
LOC110490395	RPAP3	protein_coding	Omya15	RNA polymerase II-associated protein 3 isoform X1		75.6111	0.60917	0.146046	4.17107	3.0317e-05	0.0140834	0.0001	81.74	91.2056	107.734	97.3852	80.4758	89.2269	64.8348	66.1203	57.6328	64.3627	54.4837	52.1318
LOC110528302	P4HTM	protein_coding	Omya07	transmembrane prolyl 4-hydroxylase-like	P:glomerular basement membrane development; P:pronephric glomerulus development; P:oxidation-reduction process; F:iron ion binding; F:oxidoreductase activity, acting on paired donors, with incorporation or reduction of molecular oxygen; F:L-ascorbic acid binding; C:integral component of membrane	16.9126	-1.17312	0.283721	-4.13475	3.55345e-05	0.0158661	0.0001	9.08222	10.2478	10.6668	8.3473	11.6243	12.3072	21.338	22.0401	20.341	22.2344	30.5873	24.1351
LOC110530206	XPR1	protein_coding	Omya08	xenotropic and polytropic retrovirus receptor 1 homolog	P:skeletal system development; P:microglia differentiation; P:phosphate ion transmembrane transport; F:phosphate ion transmembrane transporter activity; F:efflux transmembrane transporter activity; C:integral component of membrane	174.061	-0.398763	0.10477	-3.80607	0.000141192	0.0324482	0.0001	160.074	166.015	136.534	131.702	148.433	158.967	192.042	184.035	194.934	194.258	208.376	213.354
fbxo30a	FBXO30	protein_coding	Omya19	F-box only protein 30-like	P:protein ubiquitination; F:zinc ion binding; F:ubiquitin protein ligase activity	63.5397	-0.57024	0.150912	-3.77863	0.000157691	0.0347086	0.0001	47.6817	53.2887	50.1337	55.6487	52.7563	47.1774	75.5038	67.2223	69.4984	72.5544	83.1593	87.8517
LOC110536047	PITPNB	protein_coding	Omya11	phosphatidylinositol transfer protein beta isoform isoform X2	P:phospholipid transport; F:phospholipid transporter activity	447.687	0.289806	0.0793022	3.65445	0.000257737	0.0460319	0.0001	448.435	503.168	498.137	478.579	525.775	501.517	415.271	390.11	420.38	382.666	369.916	438.293
LOC110518583		protein_coding	NW_023493662.1	fish virus induced TRIM protein	F:zinc ion binding	6.25467	-1.64654	0.482124	-3.41518	0.000637405	0.083435	0.0001	3.40583	4.09913	2.13335	3.70991	1.78835	3.07679	9.02762	11.02	10.1705	9.36185	11.4703	5.79242
narfl	CIAO3	protein_coding	Omya13	cytosolic Fe-S cluster assembly factor NARFL isoform X1		52.2192	0.514379	0.159233	3.23035	0.00123637	0.117455	0.0001	68.1166	55.3382	64.0005	62.141	63.4865	55.3822	42.676	46.2842	44.0721	44.4688	43.0134	37.6507
LOC110505076	HOPX	protein_coding	OmyA31_Omy25p	homeodomain-only protein	P:heart development; P:cell differentiation; F:DNA binding	43.2391	-0.558637	0.176749	-3.16063	0.00157431	0.133709	0.0001	34.0583	29.7187	36.267	33.3892	36.6612	39.9983	54.9864	50.6922	57.6328	50.32	43.0134	52.1318
si:ch211-210p4.6	MFHAS1	protein_coding	Omya06	malignant fibrous histiocytoma-amplified sequence 1 homolog		90.9983	0.871344	0.17359	5.01955	5.17931e-07	0.000878512	0.0003	157.804	101.453	99.2008	112.225	109.089	128.2	77.1452	49.5902	68.6508	50.32	71.6891	66.6129
si:ch211-274f20.2	CANX	protein_coding	OmyA31_Omy25p	calnexin-like protein	P:protein folding; F:calcium ion binding; F:unfolded protein binding; C:integral component of membrane	586.023	-0.412989	0.10148	-4.06968	4.70774e-05	0.0181719	0.0003	568.774	534.936	483.204	402.526	535.611	491.261	631.934	742.751	635.656	667.032	622.261	716.33
LOC110492406	DUSP7	protein_coding	Omya16	dual specificity protein phosphatase 7-like	P:peptidyl-tyrosine dephosphorylation; F:protein tyrosine phosphatase activity; F:MAP kinase tyrosine/serine/threonine phosphatase activity	90.4411	0.547183	0.140595	3.89191	9.94575e-05	0.0267978	0.0003	96.4986	109.652	84.2673	118.717	117.137	117.944	77.1452	77.1403	77.9738	66.7032	76.4683	65.6475
LOC110524097	BMT2	protein_coding	Omya01	S-adenosylmethionine sensor upstream of mTORC1-like	P:methylation; F:methyltransferase activity	51.5874	0.721154	0.191855	3.75884	0.000170701	0.0370503	0.0003	65.8461	65.5861	60.8005	62.141	57.2272	74.8685	41.8553	35.2642	55.9377	35.107	26.7639	37.6507
LOC110509176	TRIM25	protein_coding	Omya28	E3 ubiquitin/ISG15 ligase TRIM25-like	F:zinc ion binding	80.6902	-0.408012	0.139639	-2.92189	0.00347909	0.199888	0.0003	74.9283	68.6604	57.6005	80.6906	75.1107	58.459	90.2762	95.8744	87.2967	90.1078	90.8062	98.4712
LOC110486159	PRR15L	protein_coding	Omya13	proline-rich protein 15-like protein A		451.376	0.389706	0.0959602	4.06112	4.88382e-05	0.0181719	0.0004	543.798	487.796	452.27	575.036	468.548	545.617	416.091	353.744	429.703	401.389	373.739	368.784
LOC110501271	KLF2	protein_coding	Omya01	Krueppel-like factor 2	P:angiogenesis; P:atrioventricular valve morphogenesis; P:ventricular compact myocardium morphogenesis; P:nitric oxide biosynthetic process; P:negative regulation of mesodermal cell fate specification; P:regulation of ectodermal cell fate specification; P:endocardial cushion cell development	146.852	-0.536935	0.133156	-4.03237	5.52162e-05	0.0189647	0.0004	145.316	131.172	125.868	103.878	101.042	111.79	156.752	196.157	155.1	198.939	168.23	167.98
ifrd2	IFRD2	protein_coding	Omya16	interferon-related developmental regulator 2-like		416.201	0.42657	0.105913	4.02755	5.63619e-05	0.0191477	0.0004	500.657	402.739	480.004	458.174	514.151	507.67	304.477	374.682	394.107	341.708	318.299	397.746
map1ab	MAP1A	protein_coding	OmyA30_Omy04p	microtubule-associated protein 1B-like isoform X2	P:microtubule cytoskeleton organization; F:microtubule binding; C:microtubule	1.97208	-3.85297	1.06282	-3.62525	0.000288688	0.0495765	0.0004	0	0	0	0	0	1.0256	3.28277	2.20401	1.69508	5.85116	4.77927	4.82702
slc6a14	SLC6A14	protein_coding	Omya07	sodium- and chloride-dependent neutral and basic amino acid transporter B(0+)	P:transmembrane transport; F:symporter activity; C:integral component of membrane	17.4938	-1.82092	0.407371	-4.46994	7.82422e-06	0.00602049	0.0005	4.54111	9.22304	9.60008	13.9122	0.894175	8.20477	24.6208	35.2642	28.8164	15.213	21.9846	37.6507
LOC110523701	APLNR	protein_coding	Omya05	apelin receptor B-like	P:G protein-coupled receptor signaling pathway; F:G protein-coupled receptor activity; C:integral component of membrane	421.852	-0.418497	0.107841	-3.88069	0.000104159	0.027129	0.0005	349.665	449.879	341.336	304.213	370.189	350.754	421.016	490.392	483.946	502.029	521.896	476.909
LOC110495961	NRP2	protein_coding	Omya18	neuropilin-2-like isoform X1	P:angiogenesis; P:vasculogenesis; P:neural crest cell migration; P:axon guidance; P:regulation of vascular endothelial growth factor receptor signaling pathway; P:vascular endothelial growth factor signaling pathway; P:semaphorin-plexin signaling pathway; F:vascular endothelial growth factor-activated receptor activity; F:semaphorin receptor activity; F:identical protein binding; F:metal ion bind…	95.4848	-0.567851	0.148487	-3.82424	0.000131178	0.0308061	0.0005	85.1458	63.5365	78.934	70.4883	76.8991	86.1501	85.3521	109.098	116.113	131.066	121.393	121.641
LOC118936673	GTF2F2	protein_coding	Omya07	general transcription factor IIF subunit 2 isoform X1	P:transcription initiation from RNA polymerase II promoter; P:translational initiation; P:DNA duplex unwinding; F:DNA binding; F:DNA helicase activity; F:translation initiation factor activity; F:ATP binding; C:transcription factor TFIIF complex	73.6109	-0.563205	0.153894	-3.65969	0.000252522	0.0453597	0.0005	63.5755	57.3878	49.0671	55.6487	65.2748	65.6382	84.5314	89.2624	88.1443	79.5758	109.923	75.3015
LOC110528214	ABLIM1	protein_coding	Omya07	LIM domain and actin-binding protein 1-like isoform X1	P:negative regulation of actin filament depolymerization; P:actin filament bundle assembly; F:metal ion binding; F:actin filament binding	222.051	0.33116	0.103936	3.18617	0.00144168	0.126929	0.0005	249.761	228.526	251.735	254.129	248.581	249.22	162.497	224.809	181.374	215.323	198.818	199.839
LOC110538065	CCDC103	protein_coding	Omya12	coiled-coil domain-containing protein 103	P:heart looping; P:heart jogging; P:epithelial cilium movement involved in extracellular fluid movement; P:axonemal dynein complex assembly; C:extracellular region; C:outer dynein arm	23.4453	0.728948	0.248607	2.93213	0.00336645	0.195117	0.0005	24.9761	27.6691	30.9336	28.7518	33.0845	30.7679	20.5173	15.4281	25.4262	14.0428	18.1612	11.5848
LOC118940501		lncRNA	Omya17			16.3547	-2.46107	0.446305	-5.51433	3.50115e-08	0.000136786	0.0006	6.81166	10.2478	1.06668	3.70991	4.47088	4.10239	36.9312	11.02	35.5967	24.5749	20.0729	37.6507
LOC110534511	GATB	protein_coding	Omya10	glutamyl-tRNA(Gln) amidotransferase subunit B, mitochondrial	P:mitochondrial translation; P:glutaminyl-tRNAGln biosynthesis via transamidation; F:ATP binding; F:transferase activity; F:glutaminyl-tRNA synthase (glutamine-hydrolyzing) activity; C:glutamyl-tRNA(Gln) amidotransferase complex	95.3794	-0.771187	0.179572	-4.29458	1.75028e-05	0.0101305	0.0006	66.9814	55.3382	82.134	52.8663	74.2166	91.2781	88.6349	115.711	129.674	127.555	146.246	113.918
nudcd3	NUDCD3	protein_coding	Omya05	nudC domain-containing protein 3		437.123	0.370763	0.0955065	3.88207	0.00010357	0.027129	0.0006	480.222	525.713	503.471	558.342	478.384	412.29	401.319	362.56	416.143	388.517	361.313	357.199
LOC110520799	ASH1L	protein_coding	Omya02	histone-lysine N-methyltransferase ASH1L-like		57.331	-0.682511	0.178295	-3.82799	0.000129194	0.0308061	0.0006	37.4642	46.1152	44.8004	41.7365	35.767	58.459	73.0417	88.1604	70.3459	58.5116	62.1305	71.4399
LOC110531820	EIF5AL1	protein_coding	Omya09	eukaryotic translation initiation factor 5A-1	P:translational initiation; P:positive regulation of translational elongation; P:positive regulation of translational termination; F:translation initiation factor activity; F:translation elongation factor activity; F:ribosome binding	193.79	0.497611	0.134848	3.69016	0.00022411	0.0431195	0.0006	206.62	243.898	211.202	242.999	223.544	233.836	175.628	121.221	174.593	165.003	129.996	196.942
LOC110487267	SHOC2	protein_coding	Omya13	leucine-rich repeat protein SHOC-2		44.5276	0.716953	0.209538	3.42158	0.000622578	0.0828029	0.0006	55.6286	57.3878	46.9337	58.4311	55.4389	59.4846	44.3174	22.0401	45.7672	35.107	26.7639	27.0313
LOC110516030	MIEF1	protein_coding	NW_023493746.1	mitochondrial dynamics protein MID51-like	C:integral component of membrane	90.0697	-0.477078	0.140016	-3.40732	0.000656046	0.0843815	0.0006	68.1166	84.0322	84.2673	68.6334	74.2166	72.8174	117.359	92.5684	92.382	112.342	118.526	95.575
ino80	INO80	protein_coding	OmyA04_Omy04q	chromatin-remodeling ATPase INO80 isoform X1		166.069	0.3691	0.112374	3.28458	0.00102135	0.106054	0.0006	192.997	197.783	165.335	166.946	199.401	201.017	145.263	137.751	153.405	147.449	124.261	161.222
LOC110521185	CD81	protein_coding	OmyA30_Omy04p	CD81 antigen-like	C:integral component of membrane	11.6919	2.2309	0.49091	4.54442	5.50857e-06	0.00465325	0.0007	21.5703	9.22304	12.8001	22.2595	27.7194	21.5375	2.46208	9.91804	0.847541	2.34046	2.86756	6.75783
dync2i2	DYNC2I2	protein_coding	Omya05	WD repeat-containing protein 34 isoform X2	P:intraciliary transport	86.6454	0.588754	0.159912	3.68173	0.000231655	0.0431328	0.0007	102.175	95.3048	89.6007	101.095	111.772	125.123	86.9935	58.4063	59.3279	66.7032	60.2188	83.0247
LOC110492014	AGAP2	protein_coding	Omya16	arf-GAP with GTPase, ANK repeat and PH domain-containing protein 1-like isoform X1	P:positive regulation of GTPase activity; F:GTPase activity; F:GTPase activator activity; F:GTP binding; F:metal ion binding	5.2724	-1.80687	0.555864	-3.25056	0.00115178	0.112146	0.0007	3.40583	3.07435	1.06668	0.927478	2.68253	3.07679	10.669	8.81604	9.32295	5.85116	10.5144	3.86162
ptprbl	PTPRB	protein_coding	Omya21	receptor-type tyrosine-protein phosphatase beta-like		104.581	-0.570094	0.15074	-3.78196	0.000155599	0.0344911	0.0008	72.6578	89.1561	67.2005	81.6181	94.7826	99.4829	127.207	132.241	150.862	117.023	123.305	99.4366
LOC110533411	SEC24A	protein_coding	Omya10	protein transport protein Sec24A-like isoform X1	P:intracellular protein transport; P:endoplasmic reticulum to Golgi vesicle-mediated transport; F:zinc ion binding; C:COPII vesicle coat	271.037	0.435162	0.116919	3.7219	0.000197728	0.0405327	0.0008	356.477	277.716	294.402	290.301	319.221	330.242	197.787	242.441	227.989	262.132	193.083	260.659
picalma	PICALM	protein_coding	Omya12	phosphatidylinositol-binding clathrin assembly protein isoform X1	P:endocytosis; P:clathrin coat assembly; F:1-phosphatidylinositol binding; F:clathrin binding; C:clathrin-coated vesicle	389.592	-0.309046	0.0931082	-3.31922	0.000902702	0.09857	0.0008	359.883	389.417	375.47	301.43	338.892	323.063	393.933	414.354	428.008	472.774	450.207	427.674
LOC118940342	FAM83F	protein_coding	Omya17	protein FAM83F-like		9.79445	2.41628	0.637348	3.79115	0.00014995	0.0334763	0.0009	19.2997	11.2726	14.9335	18.5496	25.0369	10.256	0	1.102	11.8656	2.34046	1.91171	0.965404
LOC110526689	SPG21	protein_coding	Omya06	maspardin	F:CD4 receptor binding; C:cytosol; C:trans-Golgi network transport vesicle	63.6977	-0.633106	0.175023	-3.61727	0.00029773	0.0503003	0.0009	35.1936	45.0904	61.8672	48.2289	55.4389	53.331	71.4003	63.9163	69.4984	80.746	86.9827	92.6788
LOC110494772	NDUFA4L2	protein_coding	Omya17	NADH dehydrogenase [ubiquinone] 1 alpha subcomplex subunit 4-like 2	C:integral component of membrane	35.8435	-0.795461	0.226077	-3.51853	0.000433939	0.0655206	0.0009	17.0292	26.6443	30.9336	30.6068	33.0845	18.4607	58.2692	47.3862	40.682	44.4688	46.8369	35.7199
LOC110518928	GPANK1	protein_coding	Omya17	G patch domain and ankyrin repeat-containing protein 1	F:nucleic acid binding	37.6571	-0.891687	0.254871	-3.49858	0.000467747	0.0683152	0.0009	17.0292	23.57	37.3336	13.9122	39.3437	26.6655	49.2416	44.0802	39.8344	56.1711	52.572	52.1318
LOC110493477	WFIKKN1	protein_coding	Omya17	WAP, Kazal, immunoglobulin, Kunitz and NTR domain-containing protein-like	P:negative regulation of endopeptidase activity; F:serine-type endopeptidase inhibitor activity; C:extracellular region	4.67018	1.95422	0.60086	3.25236	0.0011445	0.112146	0.0009	3.40583	10.2478	5.33338	7.41983	9.83593	8.20477	0.820693	1.102	2.54262	2.34046	3.82342	0.965404
LOC110521817	TMEM125	protein_coding	OmyA30_Omy04p	transmembrane protein 125-like	C:integral component of membrane	14.9104	-0.941369	0.314207	-2.99602	0.00273533	0.177769	0.0009	15.8939	8.19826	14.9335	6.49235	8.94175	7.17918	18.0552	23.1421	17.7984	19.8939	21.9846	16.4119
LOC110493527	RIN2	protein_coding	Omya17	ras and Rab interactor 2-like isoform X1	P:signal transduction	105.617	-0.665446	0.159631	-4.16865	3.06406e-05	0.0140834	0.001	85.1458	81.9826	93.8674	63.0685	80.4758	85.1245	127.207	158.689	112.723	154.471	126.173	98.4712
LOC110523826	TOR4A	protein_coding	Omya05	torsin-4A-like isoform X1	F:ATP binding; C:integral component of membrane	50.0194	0.918833	0.226084	4.06412	4.82137e-05	0.0181719	0.001	64.7108	68.6604	60.8005	89.0379	48.2855	61.5358	45.9588	20.9381	36.4443	43.2986	25.8081	34.7545
LOC110526843	KMT5B	protein_coding	Omya26	histone-lysine N-methyltransferase KMT5B	P:histone H4-K20 trimethylation; F:histone methyltransferase activity (H4-K20 specific)	111.9	-0.466652	0.136066	-3.42959	0.000604491	0.0807408	0.001	94.228	83.0074	89.6007	90.8929	97.4651	107.688	129.67	136.649	109.333	145.109	150.069	109.091
LOC110487926	PLCL2	protein_coding	Omya02	inactive phospholipase C-like protein 2	P:lipid catabolic process; P:regulation of synaptic transmission, GABAergic; P:intracellular signal transduction; F:phosphatidylinositol phospholipase C activity; F:GABA receptor binding; F:inositol 1,4,5 trisphosphate binding	12.2447	-1.13362	0.358603	-3.16121	0.00157114	0.133709	0.001	10.2175	10.2478	7.46673	4.63739	3.5767	10.256	13.1311	12.1221	15.2557	18.7237	21.0288	20.2735
LOC118945986		protein_coding	OmyA31_Omy25p	YadA-like family protein	F:calcium ion binding; F:chitosanase activity; F:metal ion binding; F:transition metal ion binding; C:cornified envelope	58.423	0.849472	0.209043	4.06363	4.83156e-05	0.0181719	0.0011	96.4986	66.6109	72.5339	88.1104	51.8622	76.9197	53.3451	33.0601	52.5475	32.7665	41.1017	35.7199
enpp5	ENPP5	protein_coding	OmyA04_Omy04q	ectonucleotide pyrophosphatase/phosphodiesterase family member 5	F:catalytic activity; C:integral component of membrane	29.1875	-1.21551	0.300001	-4.05169	5.0848e-05	0.0184797	0.0011	20.435	27.6691	7.46673	18.5496	11.6243	19.4863	28.7243	47.3862	30.5115	49.1497	53.5278	35.7199
LOC110505425	HMGCL	protein_coding	OmyA25_Omy25q	hydroxymethylglutaryl-CoA lyase, mitochondrial-like	F:hydroxymethylglutaryl-CoA lyase activity	256.973	-0.351421	0.105819	-3.32098	0.000897032	0.09857	0.0011	238.408	201.882	250.669	210.538	243.216	210.247	292.167	292.031	243.244	275.004	317.344	308.929
adam9	ADAM9	protein_coding	Omya06	disintegrin and metalloproteinase domain-containing protein 9 isoform X1	P:proteolysis; P:integrin-mediated signaling pathway; F:metalloendopeptidase activity; C:integral component of membrane	1102.18	0.224542	0.0726778	3.08956	0.00200455	0.153299	0.0011	1290.81	1171.33	1157.34	1148.22	1188.36	1172.26	1043.1	976.376	929.753	949.058	1122.17	1077.39
ppp2r5ca	PPP2R5C	protein_coding	Omya19	serine/threonine-protein phosphatase 2A 56 kDa regulatory subunit gamma isoform isoform X1	P:signal transduction; P:regulation of phosphoprotein phosphatase activity; F:protein phosphatase regulator activity; C:protein phosphatase type 2A complex	414.637	0.252308	0.0845059	2.98569	0.00282941	0.181961	0.0011	485.899	417.086	446.937	441.48	441.723	472.8	379.981	364.764	374.613	365.112	348.887	436.363
LOC110529450	KLF11	protein_coding	Omya08	Krueppel-like factor 11		273.517	-0.98902	0.183046	-5.40312	6.54898e-08	0.00018608	0.0012	123.745	183.436	205.868	189.206	203.872	191.787	317.608	403.334	304.267	535.966	343.152	279.967
LOC110521272	NLRP7	protein_coding	Omya01	NACHT, LRR and PYD domains-containing protein 12-like isoform X1	P:inflammatory response; P:regulation of apoptotic process; P:innate immune response; F:ATP binding	325.943	-0.823372	0.188805	-4.36097	1.29489e-05	0.00843161	0.0012	212.297	240.824	324.269	265.259	226.226	143.584	562.995	420.966	364.443	420.113	336.461	393.885
LOC110494769	ARHGAP40	protein_coding	Omya17	rho GTPase-activating protein 40-like isoform X1	P:signal transduction	21.5762	-2.98653	0.498097	-5.99587	2.02397e-09	2.10864e-05	0.0013	2.27055	9.22304	3.20003	1.85496	6.25923	6.15358	58.2692	7.71403	31.359	47.9795	32.499	52.1318
LOC110487231	GIMAP7	protein_coding	Omya13	GTPase IMAP family member 7-like isoform X1	F:GTP binding; C:integral component of membrane	41.5927	-2.89542	0.501203	-5.77694	7.60731e-09	4.75533e-05	0.0013	17.0292	2.04956	7.46673	1.85496	21.4602	9.23037	110.794	112.405	48.3098	78.4055	64.0422	26.0659
LOC110520873	SNX27	protein_coding	Omya03	sorting nexin-27 isoform X2	P:intracellular protein transport; P:signal transduction; P:endosomal transport; F:phosphatidylinositol-3-phosphate binding	94.0078	0.806885	0.215758	3.73976	0.000184195	0.0388988	0.0013	128.286	90.1809	125.868	132.629	105.513	135.379	53.3451	52.8962	98.3148	85.4269	42.0576	78.1977
LOC110523621	EDF1	protein_coding	Omya05	endothelial differentiation-related factor 1 homolog	F:DNA binding	1258.94	0.213826	0.0682465	3.13314	0.00172945	0.140776	0.0013	1463.37	1321.97	1208.54	1437.59	1292.08	1389.68	1153.89	1126.25	1164.52	1143.32	1234.01	1172
ppp6r3	PPP6R3	protein_coding	Omya02	serine/threonine-protein phosphatase 6 regulatory subunit 3-like isoform X1	P:regulation of phosphoprotein phosphatase activity; F:protein phosphatase binding	317.954	0.293577	0.0953945	3.07751	0.00208739	0.155707	0.0013	396.212	329.98	353.069	325.545	337.104	361.01	273.291	266.685	329.693	285.537	261.904	295.414
LOC110507842	VASP	protein_coding	Omya27	vasodilator-stimulated phosphoprotein-like isoform X1	P:actin polymerization or depolymerization	431.449	0.239348	0.0810466	2.95322	0.0031448	0.188658	0.0013	418.917	477.549	487.47	452.609	445.299	521.003	397.215	416.558	405.125	390.857	368.004	396.781
LOC118938149	C19orf53	protein_coding	Omya13	leydig cell tumor 10 kDa protein homolog		91.2868	-1.32759	0.255454	-5.197	2.02525e-07	0.000486917	0.0014	59.0344	28.6939	50.1337	60.2861	76.8991	36.9215	210.918	102.486	112.723	128.725	114.703	113.918
psb9	PSMB6	protein_coding	Omya18	proteasome subunit beta type-6-B like protein	P:immune system process; P:proteolysis involved in cellular protein catabolic process; F:threonine-type endopeptidase activity; C:cytoplasm; C:proteasome core complex, beta-subunit complex	29.4518	-0.926489	0.260811	-3.55234	0.000381823	0.0612168	0.0014	21.5703	28.6939	24.5335	15.7671	21.4602	10.256	41.0347	45.1822	41.5295	24.5749	34.4108	44.4086
LOC110530572	CRIP3	protein_coding	Omya01	cysteine-rich protein 2-like	F:metal ion binding	143.041	1.18781	0.404549	2.93614	0.00332326	0.194473	0.0014	225.92	216.229	170.668	184.568	189.565	206.145	178.911	74.9363	38.1393	104.151	113.747	13.5157
LOC110499031	GET4	protein_coding	Omya20	Golgi to ER traffic protein 4 homolog	P:tail-anchored membrane protein insertion into ER membrane; C:BAT3 complex	482.485	0.316644	0.097845	3.23618	0.00121142	0.116502	0.0015	521.092	521.614	532.271	491.563	543.659	603.051	475.181	395.62	460.215	402.56	367.048	475.944
LOC110505531	LTBP2	protein_coding	OmyA25_Omy25q	latent-transforming growth factor beta-binding protein 2-like	F:calcium ion binding	30.4641	-0.829431	0.237893	-3.48657	0.00048926	0.070146	0.0016	24.9761	23.57	19.2002	15.7671	21.4602	26.6655	28.7243	33.0601	40.682	47.9795	50.6603	32.8237
LOC110509817	GSK3B	protein_coding	Omya02	glycogen synthase kinase-3 beta-like	P:protein phosphorylation; F:protein serine/threonine kinase activity; F:ATP binding	233.667	0.358528	0.111414	3.21798	0.00129097	0.121311	0.0016	267.925	276.691	229.335	229.087	282.559	289.218	205.994	221.503	214.428	215.323	167.274	204.666
LOC118964959	COL10A1	protein_coding	Omya06	collagen alpha-1(X) chain-like	F:guanyl-nucleotide exchange factor activity	25.2741	-0.862166	0.269196	-3.20274	0.00136125	0.123541	0.0016	7.94694	18.4461	25.6002	13.9122	19.6719	21.5375	22.9794	31.9581	33.0541	40.9581	35.3666	31.8583
LOC110493435	FDX2	protein_coding	Omya13	ferredoxin-2, mitochondrial-like	P:electron transport chain; F:electron transfer activity; F:2 iron, 2 sulfur cluster binding	49.5677	-0.591298	0.184671	-3.20189	0.00136528	0.123541	0.0016	47.6817	34.8426	34.1336	42.664	42.9204	34.8703	60.7313	59.5083	47.4623	58.5116	77.4242	54.0626
LOC110495968	JAM2	protein_coding	Omya18	junctional adhesion molecule B-like	C:integral component of membrane	73.1824	-0.557037	0.176201	-3.16137	0.0015703	0.133709	0.0016	57.8991	52.2639	68.2672	39.8816	79.5816	57.4334	96.0211	87.0584	83.059	87.7674	95.5854	73.3707
LOC110507970		protein_coding	Omya02	uncharacterized protein LOC110507970		26.3319	-0.715343	0.238397	-3.00063	0.0026942	0.177278	0.0016	22.7055	17.4213	20.2668	16.6946	16.0952	26.6655	27.9036	29.7541	32.2066	35.107	27.7198	43.4432
LOC118942832	SLC35E3	protein_coding	Omya21	solute carrier family 35 member E3	P:nucleobase-containing compound transport; P:transmembrane transport; P:carbohydrate derivative transport; F:nucleotide-sugar transmembrane transporter activity; F:antiporter activity; C:integral component of membrane	122.299	-0.640298	0.163559	-3.91479	9.04844e-05	0.0252508	0.0017	95.3633	74.8091	87.4674	98.3127	94.7826	123.072	154.29	177.423	155.1	114.683	119.482	172.807
LOC110502650	TMEM150A	protein_coding	Omya23	transmembrane protein 150A-like	C:integral component of membrane	177.929	0.369229	0.114577	3.22254	0.00127059	0.119977	0.0017	235.002	193.684	165.335	185.496	209.237	215.375	164.959	166.403	160.185	147.449	146.246	145.776
LOC110493813	EML6	protein_coding	Omya17	echinoderm microtubule-associated protein-like 6 isoform X1		12.6742	4.94788	0.95174	5.19877	2.00609e-07	0.000486917	0.0018	20.435	38.9417	25.6002	0	35.767	26.6655	0	0	0.847541	0	2.86756	0.965404
ttc38	TTC38	protein_coding	Omya01	tetratricopeptide repeat protein 38		167.982	-0.820675	0.192837	-4.25581	2.08297e-05	0.0112389	0.0018	103.31	108.627	176.001	96.4577	104.619	139.481	157.573	236.931	238.159	275.004	171.098	208.527
deptor	DEPTOR	protein_coding	Omya02	DEP domain-containing mTOR-interacting protein-like isoform X1	P:negative regulation of protein kinase activity; P:negative regulation of TOR signaling	596.645	0.959692	0.235463	4.07577	4.58625e-05	0.0181719	0.0018	717.495	739.893	750.939	581.529	1074.8	863.552	285.601	579.655	498.354	285.537	249.478	532.903
LOC110486874	SLC25A19	protein_coding	Omya13	mitochondrial thiamine pyrophosphate carrier	P:ATP transport; P:transmembrane transport; F:ATP transmembrane transporter activity; C:integral component of membrane	34.4597	0.805203	0.241172	3.33871	0.000841697	0.0942912	0.0018	38.5994	50.2143	38.4003	39.8816	39.3437	56.4078	16.4139	15.4281	30.5115	31.5963	23.8964	32.8237
LOC110526117		lncRNA	Omya06			34.9523	-1.51265	0.378577	-3.99563	6.45231e-05	0.0201942	0.0019	24.9761	14.347	8.5334	26.8969	5.36505	28.7167	44.3174	72.7323	27.1213	59.6818	42.0576	64.6821
LOC110505062	SCGN	protein_coding	Omya02	secretagogin-like	F:calcium ion binding	7.85422	-1.70134	0.479074	-3.5513	0.000383337	0.0612168	0.0019	1.13528	4.09913	5.33338	4.63739	2.68253	4.10239	11.4897	18.7341	13.5607	14.0428	4.77927	9.65404
hnrnpul1	HNRNPUL1	protein_coding	Omya24	heterogeneous nuclear ribonucleoprotein U-like protein 1	P:RNA processing; P:response to virus	284.84	-0.396162	0.125429	-3.15846	0.00158602	0.134339	0.0019	179.374	228.526	289.069	253.202	293.29	230.759	320.891	330.601	318.675	347.559	330.726	295.414
usp20	USP20	protein_coding	Omya05	ubiquitin carboxyl-terminal hydrolase 20-like isoform X1	P:ubiquitin-dependent protein catabolic process; P:protein deubiquitination; F:thiol-dependent ubiquitin-specific protease activity; F:cysteine-type peptidase activity; F:zinc ion binding	60.5618	-0.510192	0.168028	-3.03635	0.00239459	0.169571	0.0019	60.1697	49.1896	55.4671	44.519	38.4495	52.3054	65.6555	63.9163	68.6508	90.1078	70.7332	67.5783
LOC110499566	TMEM63B	protein_coding	Omya20	CSC1-like protein 2 isoform X1	F:nucleic acid binding; C:integral component of membrane	205.833	0.639655	0.159961	3.99883	6.36571e-05	0.0201942	0.002	305.39	212.13	195.202	297.721	247.687	245.118	144.442	200.565	172.898	183.726	133.82	131.295
LOC110529479	NT5E	protein_coding	Omya08	5'-nucleotidase-like	P:nucleotide catabolic process; F:nucleotide binding; F:hydrolase activity, acting on ester bonds; F:metal ion binding	85.812	-0.569593	0.167835	-3.39377	0.000689386	0.0860025	0.0021	70.3872	56.363	78.934	83.473	56.3331	68.715	100.945	111.303	107.638	122.874	99.4088	73.3707
LOC110485413	CARM1	protein_coding	Omya17	histone-arginine methyltransferase CARM1	P:peptidyl-arginine N-methylation; F:protein-arginine N-methyltransferase activity	34.2766	0.961818	0.294614	3.26467	0.00109591	0.112125	0.0021	44.2758	54.3135	39.467	34.3167	50.968	48.203	10.669	35.2642	30.5115	15.213	15.2937	32.8237
LOC110508351	MUL1	protein_coding	Omya28	mitochondrial ubiquitin ligase activator of nfkb 1-A-like	P:organelle organization; P:protein ubiquitination; F:ubiquitin-protein transferase activity; F:ligase activity; C:integral component of membrane	45.1373	-0.608404	0.201499	-3.01938	0.00253291	0.174374	0.0021	43.1405	34.8426	35.2003	47.3014	30.402	23.5887	46.7795	47.3862	52.5475	58.5116	65.9539	55.9934
LOC110504072	NUFIP2	protein_coding	Omya24	nuclear fragile X mental retardation-interacting protein 2-like isoform X1	F:RNA binding	424.36	0.450745	0.12747	3.53609	0.000406097	0.0624576	0.0022	578.991	525.713	416.003	439.625	460.5	519.977	374.236	350.438	366.138	410.751	266.683	383.265
LOC110485160	HSPA1A	protein_coding	Omya13	heat shock 70 kDa protein-like	P:cellular response to heat; F:ATP binding; C:cytoplasm; C:membrane	3.78327	2.56894	0.788582	3.25767	0.00112331	0.112146	0.0022	2.27055	5.12391	5.33338	8.3473	10.7301	7.17918	0.820693	2.20401	3.39016	0	0	0
LOC110492466	MAPKAPK2	protein_coding	Omya16	MAP kinase-activated protein kinase 2-like isoform X1	P:protein phosphorylation; F:protein serine/threonine kinase activity; F:ATP binding	371.881	0.359218	0.111154	3.23172	0.00123049	0.117455	0.0022	458.652	446.805	408.537	342.239	430.993	422.546	335.663	303.051	384.784	300.75	281.977	346.58
LOC110488047	HGH1	protein_coding	OmyA32_Omy14p	protein HGH1 homolog		87.6807	0.826624	0.21489	3.84673	0.000119706	0.029765	0.0023	110.122	100.429	120.534	83.473	109.984	149.737	100.945	46.2842	55.9377	52.6604	54.4837	67.5783
LOC118940093	CD22	protein_coding	Omya17	B-cell receptor CD22-like isoform X1	C:membrane	115.91	-3.15524	1.0051	-3.13921	0.00169401	0.1397	0.0023	0	1.02478	41.6003	4.63739	86.735	6.15358	333.201	165.301	159.338	351.07	142.422	99.4366
LOC118941237		snoRNA	Omya18			4.49811	3.0731	0.783435	3.92259	8.76011e-05	0.0246664	0.0024	5.67639	6.14869	2.13335	12.9847	8.94175	12.3072	1.64139	0	0.847541	2.34046	0.955854	0
srek1	SREK1	protein_coding	Omya05	splicing regulatory glutamine/lysine-rich protein 1 isoform X3	P:regulation of alternative mRNA splicing, via spliceosome; F:RNA binding	700.902	-0.417381	0.123026	-3.39263	0.000692255	0.0860025	0.0024	628.944	653.811	520.537	537.937	759.155	499.466	768.989	872.788	730.58	849.588	872.695	716.33
LOC110534411	CYP4V2	protein_coding	Omya10	cytochrome P450 4V2-like	P:oxidation-reduction process; F:monooxygenase activity; F:iron ion binding; F:oxidoreductase activity, acting on paired donors, with incorporation or reduction of molecular oxygen; F:heme binding; C:integral component of membrane	17264.8	-0.390509	0.119934	-3.25605	0.00112975	0.112146	0.0024	15587.4	17783	14384.1	17784.4	12559.6	11555.4	18860.3	19259.7	19614.6	19642.3	21572.7	18573.4
LOC110538108	EIF1	protein_coding	Omya12	ataxin-2 homolog	P:transposition, DNA-mediated; P:regulation of transcription, DNA-templated; P:DNA integration; F:DNA binding; F:ATP binding	1576.37	0.41816	0.108521	3.85327	0.000116552	0.0296166	0.0025	2121.83	1735.98	1418.68	1632.36	2083.43	1827.61	1460.01	1294.86	1369.63	1370.34	1266.51	1335.15
LOC110493763	SIPA1L2	protein_coding	Omya17	signal-induced proliferation-associated 1-like protein 2 isoform X1	P:positive regulation of GTPase activity; P:regulation of small GTPase mediated signal transduction; F:GTPase activator activity	140.627	0.514436	0.148897	3.45498	0.00055034	0.0767897	0.0025	200.944	172.163	144.001	168.801	173.47	132.302	96.8418	136.649	94.9246	110.002	130.952	126.468
LOC110521302	MOB2	protein_coding	OmyA30_Omy04p	MOB kinase activator 2-like isoform X2	P:phosphorylation; F:kinase activity	447.839	0.297187	0.0953549	3.11664	0.00182927	0.145444	0.0026	468.87	535.961	425.603	473.014	499.844	559.976	389.009	407.742	456.825	383.836	376.607	396.781
LOC110505629	HIF1A	protein_coding	OmyA25_Omy25q	hypoxia-inducible factor 1-alpha-like isoform X1	P:regulation of transcription, DNA-templated; F:DNA-binding transcription factor activity; F:protein dimerization activity	330.496	0.300016	0.099567	3.01321	0.00258502	0.176128	0.0026	400.753	334.079	358.403	370.064	325.48	398.957	287.243	344.928	292.402	308.941	268.595	276.105
LOC110532095	RAD54L2	protein_coding	Omya09	helicase ARIP4-like isoform X1		264.23	-0.629445	0.15597	-4.03568	5.44453e-05	0.0189647	0.0027	228.191	201.882	213.335	175.293	193.142	232.81	304.477	380.192	217.818	333.516	402.415	287.69
LOC110490984	FOXO1	protein_coding	Omya02	forkhead box protein O1-A-like	P:regulation of transcription, DNA-templated; F:DNA-binding transcription factor activity; F:sequence-specific DNA binding	26.4692	-0.884674	0.261121	-3.38799	0.000704074	0.0869702	0.0027	13.6233	23.57	18.1335	22.2595	21.4602	12.3072	39.3933	28.6521	27.9689	31.5963	49.7044	28.9621
44621	MTARC1	protein_coding	OmyA25_Omy25q	mitochondrial amidoxime-reducing component 1-like	F:catalytic activity; F:molybdenum ion binding; F:pyridoxal phosphate binding; C:integral component of membrane	1751.96	-0.481706	0.143665	-3.35299	0.000799441	0.0923704	0.0027	1331.68	1333.24	1912.55	1822.49	1274.2	1098.41	1920.42	2047.53	1827.3	2070.14	2247.21	2138.37
LOC110499797	TSPAN8	protein_coding	Omya21	tetraspanin-8-like isoform X1	C:integral component of membrane	12.3454	-1.33511	0.398488	-3.35044	0.000806819	0.0923704	0.0027	6.81166	11.2726	10.6668	4.63739	3.5767	5.12798	8.20693	25.3461	17.7984	21.0642	15.2937	18.3427
LOC110489177	PPP2CB	protein_coding	OmyA14_Omy14q	serine/threonine-protein phosphatase 2A catalytic subunit alpha isoform-like	P:protein dephosphorylation; P:ion transmembrane transport; F:phosphoprotein phosphatase activity; F:ion transmembrane transporter activity; C:integral component of membrane	241.926	0.460001	0.14149	3.25112	0.0011495	0.112146	0.0027	309.931	256.196	256.002	255.057	304.914	300.5	207.635	164.199	253.415	183.726	165.363	246.178
cntn4	CNTN3	protein_coding	Omya07	contactin-4-like isoform X1		238.324	-1.59406	0.325376	-4.89913	9.62635e-07	0.00125363	0.0028	179.374	80.9578	101.334	105.733	50.0738	194.863	562.175	209.381	309.352	487.987	252.346	326.306
LOC110521744	CDH2	protein_coding	OmyA30_Omy04p	cadherin-2-like	P:homophilic cell adhesion via plasma membrane adhesion molecules; P:regulation of signal transduction; F:calcium ion binding; C:plasma membrane; C:integral component of membrane	73.1934	1.22827	0.36043	3.4078	0.000654897	0.0843815	0.0028	112.392	59.4374	92.8007	89.0379	121.608	139.481	13.9518	55.1002	48.3098	66.7032	63.0864	16.4119
LOC110501621	TRIM5	protein_coding	Omya22	zinc finger protein RFP-like	P:G protein-coupled receptor signaling pathway; F:G protein-coupled receptor activity; F:zinc ion binding; C:integral component of membrane	87.1484	-0.542242	0.161806	-3.35119	0.000804644	0.0923704	0.0028	59.0344	83.0074	67.2005	76.0532	76.0049	64.6126	92.7383	77.1403	123.741	94.7888	120.438	111.021
LOC110486671	COX6A1	protein_coding	Omya13	cytochrome c oxidase subunit 6A, mitochondrial	P:mitochondrial electron transport, cytochrome c to oxygen; P:regulation of catalytic activity; P:proton transmembrane transport; F:cytochrome-c oxidase activity; F:enzyme regulator activity; C:mitochondrial respiratory chain complex IV; C:integral component of membrane	804.472	-0.92286	0.212251	-4.34797	1.37406e-05	0.00849206	0.0029	468.87	502.143	820.273	447.972	554.389	540.489	1094.8	557.615	1351.83	1280.23	1064.82	970.231
LOC110530665	DYNC1I2	protein_coding	Omya08	cytoplasmic dynein 1 intermediate chain 2 isoform X2	P:microtubule-based movement; C:cytoplasmic dynein complex	40.4242	0.881843	0.239709	3.67881	0.000234326	0.0433365	0.0029	68.1166	28.6939	53.3338	50.0838	50.0738	64.6126	26.2622	19.8361	27.9689	26.9153	31.5432	37.6507
LOC110519054	GTF2F1	protein_coding	Omya12	general transcription factor IIF subunit 1 isoform X1	P:transcription initiation from RNA polymerase II promoter; P:positive regulation of transcription elongation from RNA polymerase II promoter; F:DNA binding	128.885	0.523951	0.153411	3.41534	0.000637021	0.083435	0.0029	124.881	130.147	165.335	187.351	160.057	143.584	83.7107	94.7724	125.436	118.193	116.614	96.5404
LOC110523249	PTGES2	protein_coding	Omya05	prostaglandin E synthase 2-like isoform X1	P:electron transport chain; P:cell redox homeostasis; F:electron transfer activity; F:protein disulfide oxidoreductase activity; F:prostaglandin-E synthase activity	98.2667	0.596132	0.180115	3.30974	0.000933836	0.100299	0.0029	95.3633	109.652	112.001	123.355	127.867	141.532	73.8624	62.8143	91.5344	79.5758	54.4837	107.16
LOC110514691	UBA6	protein_coding	Omya10	ubiquitin-like modifier-activating enzyme 6	P:cellular protein modification process; F:ubiquitin-like modifier activating enzyme activity	84.1718	-0.559763	0.17427	-3.21205	0.00131793	0.122431	0.0029	64.7108	51.2391	74.6673	55.6487	68.8515	93.3293	120.642	103.588	82.2115	102.98	88.8944	103.298
LOC110494921	MAN2B1	protein_coding	Omya17	lysosomal alpha-mannosidase	P:mannose metabolic process; F:alpha-mannosidase activity; F:carbohydrate binding; F:metal ion binding	221.435	-0.670103	0.18893	-3.54682	0.000389904	0.0618601	0.003	211.162	239.799	170.668	133.557	153.798	116.918	313.505	272.195	206.8	313.622	288.668	236.524
znf292b	ZNF292	protein_coding	Omya08	zinc finger protein 292-like		75.3977	0.635315	0.184685	3.44	0.000581724	0.0790038	0.003	121.475	83.0074	76.8006	93.6753	80.4758	95.3805	77.1452	53.9982	52.5475	71.3841	55.4395	43.4432
gstk1	GSTK1	protein_coding	Omya02	glutathione S-transferase kappa 1-like isoform X1	P:oxidation-reduction process; F:glutathione transferase activity; F:protein disulfide oxidoreductase activity	968.307	-0.556516	0.162144	-3.43224	0.000598614	0.0806253	0.003	808.318	1100.62	930.141	615.846	610.722	638.947	1347.58	1030.37	1186.56	1039.17	1135.55	1175.86
naalad2	FOLH1	protein_coding	Omya27	putative N-acetylated-alpha-linked acidic dipeptidase	F:hydrolase activity; C:integral component of membrane	39.0062	-0.929435	0.275318	-3.37587	0.000735837	0.0891418	0.003	18.1644	22.5452	36.267	12.9847	33.0845	37.9471	36.9312	40.7742	61.023	65.533	47.7927	55.028
LOC110494563	MAFB	protein_coding	Omya17	transcription factor MafB-like	P:regulation of transcription, DNA-templated; F:DNA binding; F:DNA-binding transcription factor activity; C:host cell nucleus	112.442	0.530522	0.162644	3.26187	0.00110681	0.112125	0.003	153.262	139.37	121.601	101.095	127.867	154.865	105.049	101.384	105.943	94.7888	73.6008	70.4745
LOC110532634	HNF4A	protein_coding	Omya09	hepatocyte nuclear factor 4-alpha-like isoform X1	P:type B pancreatic cell development; P:regulation of transcription, DNA-templated; P:regulation of insulin secretion; P:lipid homeostasis; P:hepatocyte differentiation; F:DNA-binding transcription factor activity; F:zinc ion binding; F:sequence-specific DNA binding	772.522	0.486211	0.1352	3.59623	0.000322868	0.0539639	0.0032	800.371	901.809	846.94	891.307	832.477	1136.36	593.361	656.795	839.066	642.457	503.735	625.582
LOC110538586	RADIL	protein_coding	Omya12	ras-associating and dilute domain-containing protein-like isoform X1	P:signal transduction	54.9534	-0.75213	0.220236	-3.41511	0.000637565	0.083435	0.0032	46.5464	39.9665	44.8004	25.9694	55.4389	32.8191	51.7037	52.8962	70.3459	79.5758	87.9386	71.4399
LOC110501782	HEG1	protein_coding	Omya22	protein HEG-like isoform X2	P:cell-cell junction assembly; P:heart development; F:calcium ion binding; C:integral component of membrane	188.26	-0.453878	0.141194	-3.21458	0.00130635	0.12204	0.0032	161.209	129.123	166.401	127.065	188.671	180.505	222.408	207.177	187.307	235.217	259.992	194.046
LOC110514277	SEPTIN7	protein_coding	Omya01	septin-7-like isoform X1	F:GTP binding; C:septin complex	120.456	0.412367	0.137862	2.99116	0.00277915	0.179839	0.0032	111.257	127.073	155.735	153.034	136.809	140.507	114.897	114.609	100.857	115.853	86.0269	88.8172
LOC100335037	COX6A1	protein_coding	Omya12	cytochrome c oxidase subunit 6A, mitochondrial	P:mitochondrial electron transport, cytochrome c to oxygen; P:regulation of catalytic activity; P:proton transmembrane transport; F:cytochrome-c oxidase activity; F:enzyme regulator activity; C:mitochondrial respiratory chain complex IV; C:integral component of membrane	1192.96	-0.81816	0.222204	-3.68202	0.000231394	0.0431328	0.0033	907.087	447.83	1189.34	756.822	996.111	884.064	1523.21	949.928	1778.14	1646.52	1891.64	1344.81
LOC110532184	TRIM5	protein_coding	Omya09	E3 ubiquitin-protein ligase TRIM39-like	F:zinc ion binding	5.27374	-1.94603	0.613018	-3.17451	0.00150092	0.13086	0.0033	2.27055	0	4.2667	0.927478	3.5767	2.05119	13.9518	8.81604	8.47541	9.36185	6.69098	2.89621
LOC110528365	PPP1R15B	protein_coding	Omya07	protein phosphatase 1 regulatory subunit 15B-like		340.417	0.537056	0.167539	3.20557	0.00134796	0.123541	0.0035	430.27	430.409	355.203	367.281	357.67	477.928	279.036	289.827	360.205	299.579	166.319	271.278
LOC110534381	CLDND1	protein_coding	Omya10	claudin domain-containing protein 1-like	C:integral component of membrane	143.668	0.409387	0.132865	3.08123	0.00206148	0.155257	0.0035	204.35	161.916	170.668	149.324	150.221	148.712	119.821	107.996	152.557	124.045	115.658	118.745
LOC110507514	FAM57A	protein_coding	Omya27	protein FAM57A-like	C:integral component of membrane	133.417	-0.416584	0.135691	-3.07009	0.00213994	0.158118	0.0035	115.798	127.073	94.9341	107.587	111.772	128.2	141.98	138.853	128.826	160.322	189.259	156.395
LOC110501418		lncRNA	Omya22			201.975	-2.16831	0.421492	-5.14437	2.68417e-07	0.000559292	0.0036	48.8169	37.9169	56.5338	51.9388	42.9204	203.068	421.836	212.687	143.234	379.155	562.042	263.555
sat1	SATL1	protein_coding	Omya15	Diamine acetyltransferase 1	P:angiogenesis; F:diamine N-acetyltransferase activity	1102.99	-0.620715	0.158105	-3.92598	8.6379e-05	0.0245434	0.0036	783.341	986.865	868.273	997.967	900.435	677.919	1371.38	1394.04	899.241	1404.28	1743.48	1208.69
LOC110497224	ZNF79	protein_coding	Omya10	zinc finger protein 79-like		12.2624	1.51498	0.43436	3.48785	0.000486918	0.070146	0.0036	26.1114	16.3965	14.9335	8.3473	17.8835	25.6399	5.74485	2.20401	11.8656	9.36185	2.86756	5.79242
enpp6	ENPP6	protein_coding	OmyA31_Omy25p	ectonucleotide pyrophosphatase/phosphodiesterase family member 6	F:glycerophosphocholine cholinephosphodiesterase activity; C:plasma membrane; C:integral component of membrane	265.628	0.537493	0.15937	3.3726	0.000744608	0.0895916	0.0036	282.684	281.815	279.469	390.468	347.834	304.602	151.008	196.157	252.567	191.918	264.772	244.247
LOC110507177	ACAD10	protein_coding	Omya02	acyl-CoA dehydrogenase family member 10-like isoform X1	F:hydrolase activity	220.338	-0.407948	0.124994	-3.26374	0.00109954	0.112125	0.0036	161.209	192.659	231.468	176.221	187.777	187.684	247.849	241.339	240.702	210.642	308.741	257.763
LOC110504671	PURA	protein_coding	OmyA31_Omy25p	transcriptional activator protein Pur-alpha-like	P:cell differentiation; P:regulation of cell population proliferation; P:negative regulation of transcription, DNA-templated; F:RNA polymerase II transcription regulatory region sequence-specific DNA binding; F:RNA binding; F:purine-rich negative regulatory element binding	115.676	0.424233	0.140978	3.00922	0.00261921	0.176128	0.0036	148.721	144.494	126.934	112.225	107.301	156.916	112.435	98.0784	101.705	100.64	90.8062	87.8517
LOC110500833	ZNF536	protein_coding	Omya21	zinc finger protein 536-like isoform X3		36.3659	-0.643735	0.214514	-3.0009	0.0026918	0.177278	0.0036	29.5172	23.57	25.6002	32.4617	25.0369	33.8447	36.1105	59.5083	49.1574	40.9581	46.8369	33.7891
eif4g2b	EIF4G2	protein_coding	Omya02	eukaryotic translation initiation factor 4 gamma 2-like	P:translational initiation; P:mesoderm development; F:translation initiation factor activity	2367.11	0.258505	0.0870591	2.96931	0.00298472	0.184363	0.0036	2681.53	2423.61	2354.15	2650.73	2551.08	2812.19	2214.23	2076.18	2251.92	1950.78	1933.69	2505.22
LOC110502543	ADO	protein_coding	Omya23	2-aminoethanethiol dioxygenase-like	P:oxidation-reduction process; F:cysteamine dioxygenase activity	299.933	0.386815	0.130434	2.96559	0.00302105	0.185164	0.0036	364.424	353.55	309.336	363.571	338.892	309.73	244.567	294.235	317.828	249.259	187.347	266.451
gbp	FRAT2	protein_coding	Omya02	GSK-3-binding protein	P:phosphorylation; F:kinase activity	645.899	-0.927366	0.20744	-4.47052	7.8029e-06	0.00602049	0.0037	298.578	406.839	472.537	495.273	586.579	410.239	947.08	718.507	554.292	911.611	1245.48	703.779
LOC110494235	NR1D1	protein_coding	Omya17	nuclear receptor subfamily 1 group D member 1-like	P:regulation of transcription, DNA-templated; P:retinoic acid receptor signaling pathway; F:nuclear receptor activity; F:zinc ion binding; F:sequence-specific DNA binding; C:integral component of membrane	249.877	0.707056	0.201443	3.50996	0.000448177	0.0673451	0.0037	284.955	316.658	269.869	261.549	423.839	302.551	244.567	170.811	212.733	228.195	103.232	179.565
LOC110522151	AMD1	protein_coding	OmyA04_Omy04q	S-adenosylmethionine decarboxylase proenzyme	P:S-adenosylmethioninamine biosynthetic process; P:spermine biosynthetic process; P:spermidine biosynthetic process; F:adenosylmethionine decarboxylase activity	1176.9	0.620149	0.194525	3.18802	0.00143252	0.126837	0.0037	1514.46	1616.08	1353.61	1156.57	1359.15	1557.88	1157.18	714.099	1233.17	823.843	538.146	1098.63
LOC110525364	TRPV4	protein_coding	Omya06	transient receptor potential cation channel subfamily V member 4 isoform X1	P:ion transmembrane transport; F:ion channel activity; C:integral component of membrane	95.5683	0.54493	0.178533	3.05226	0.00227127	0.163568	0.0037	110.122	103.503	126.934	94.6028	133.232	112.816	85.3521	58.4063	90.6869	77.2353	53.5278	100.402
gpc4	GPC4	protein_coding	OmyA31_Omy25p	glypican-4-like isoform X2	P:regulation of signal transduction; C:anchored component of plasma membrane; C:collagen-containing extracellular matrix	1547.66	0.266827	0.0897502	2.973	0.00294903	0.184189	0.0037	1831.2	1825.14	1661.88	1624.01	1545.14	1656.34	1430.47	1474.48	1344.2	1252.15	1278.93	1647.94
LOC110524697	AKR1A1	protein_coding	Omya05	alcohol dehydrogenase [NADP(+)] B isoform X3	P:oxidation-reduction process; F:oxidoreductase activity	87.059	-0.753132	0.227206	-3.31475	0.000917241	0.0995429	0.0038	76.0636	36.8922	99.2008	44.519	70.6399	62.5614	140.339	96.9764	112.723	104.151	112.791	87.8517
rundc3b	RUNDC3B	protein_coding	Omya02	RUN domain-containing protein 3B-like isoform X1		46.3115	1.08694	0.326948	3.32451	0.000885728	0.0984391	0.0039	52.2228	56.363	48.0004	76.0532	69.7457	74.8685	28.7243	15.4281	39.8344	60.8521	14.3378	19.3081
LOC110492431	TMCC1	protein_coding	Omya16	transmembrane and coiled-coil domains protein 1-like isoform X1	C:integral component of membrane	78.5028	-0.592666	0.175362	-3.37967	0.000725736	0.0887487	0.004	66.9814	46.1152	66.1339	63.996	66.169	65.6382	103.407	98.0784	92.382	125.215	75.5125	72.4053
LOC118938396	PGBD4	protein_coding	Omya13	piggyBac transposable element-derived protein 4-like isoform X1		69.4207	0.985067	0.299719	3.28664	0.00101391	0.105632	0.0041	110.122	68.6604	65.0672	93.6753	99.2535	116.918	51.7037	19.8361	69.4984	69.0437	23.8964	45.374
LOC110504016	CLTC	protein_coding	Omya24	clathrin heavy chain 1-like isoform X1	P:intracellular protein transport; P:vesicle-mediated transport; F:structural molecule activity; F:clathrin light chain binding; C:clathrin coat of trans-Golgi network vesicle; C:clathrin coat of coated pit; C:clathrin complex	144.217	0.527197	0.16611	3.17379	0.00150462	0.13086	0.0043	190.727	198.808	142.934	175.293	172.576	141.532	152.649	142.159	113.571	115.853	86.0269	98.4712
LOC110495888	RALB	protein_coding	Omya18	ras-related protein Ral-B	P:Ras protein signal transduction; F:GTPase activity; F:GTP binding; C:plasma membrane	465.46	0.335444	0.113652	2.95151	0.00316221	0.189339	0.0043	577.856	505.218	468.27	487.854	512.363	566.129	420.195	370.274	475.471	388.517	335.505	477.875
LOC110527864	EPB41L1	protein_coding	Omya07	band 4.1-like protein 1 isoform X1		11.6801	-1.93065	0.493705	-3.91054	9.20917e-05	0.0254719	0.0044	1.13528	11.2726	4.2667	1.85496	5.36505	5.12798	27.9036	11.02	9.32295	29.2558	15.2937	18.3427
LOC110533863	NUFIP2	protein_coding	Omya10	nuclear fragile X mental retardation-interacting protein 2-like	F:RNA binding	139.481	0.621733	0.191115	3.25319	0.00114115	0.112146	0.0044	183.915	169.089	135.468	159.526	169.893	197.94	100.945	93.6704	172.898	86.5972	83.1593	120.675
meltf	MELTF	protein_coding	Omya05	melanotransferrin	P:ion transport; P:iron ion homeostasis; F:metal ion binding; C:extracellular space; C:integral component of membrane	98.3754	1.65802	0.330702	5.01366	5.3405e-07	0.000878512	0.0046	162.345	126.048	121.601	95.5303	115.349	274.86	32.007	38.5702	20.341	67.8734	48.7486	77.2323
LOC110504545	CCNG1	protein_coding	OmyA31_Omy25p	cyclin-G1-like isoform X1	P:regulation of cell cycle; C:host cell nucleus	655.9	0.449612	0.149681	3.00379	0.00266637	0.177018	0.0046	703.872	703.001	768.006	751.257	760.943	857.399	544.94	398.926	714.477	607.35	421.532	639.097
LOC110534229	LHFPL1	protein_coding	Omya10	LHFPL tetraspan subfamily member 6 protein-like	C:integral component of membrane	47.2107	-0.578698	0.197148	-2.93535	0.00333175	0.194473	0.0046	35.1936	35.8674	42.667	44.519	37.5554	30.7679	50.883	67.2223	41.5295	52.6604	73.6008	54.0626
hgfa	HGF	protein_coding	Omya15	hepatocyte growth factor-like	P:neuron migration; P:proteolysis; P:signal transduction; P:cerebellar granule cell differentiation; F:serine-type endopeptidase activity; F:growth factor activity	18.2748	-1.23286	0.321148	-3.83891	0.000123584	0.0302815	0.0047	10.2175	13.3222	13.8668	8.3473	10.7301	9.23037	23.8001	16.5301	21.1885	21.0642	43.9693	27.0313
LOC110523914	PLPP1	protein_coding	Omya05	phospholipid phosphatase 1 isoform X1	P:phospholipid metabolic process; P:dephosphorylation; F:phosphatidate phosphatase activity; C:integral component of membrane	111.391	0.462179	0.153595	3.00908	0.00262036	0.176128	0.0047	145.316	131.172	97.0674	148.397	117.137	135.379	77.9658	91.4664	88.9918	81.9162	112.791	109.091
LOC110511100	KNOP1	protein_coding	Omya17	lysine-rich nucleolar protein 1		45.7477	0.807255	0.238344	3.38694	0.000706781	0.0869702	0.0048	52.2228	49.1896	60.8005	48.2289	54.5447	84.0989	21.338	40.7742	32.2066	25.7451	30.5873	49.2356
fut11	FUT11	protein_coding	OmyA31_Omy25p	alpha-(1,3)-fucosyltransferase 11	P:protein glycosylation; P:fucosylation; F:alpha-(1->3)-fucosyltransferase activity; C:integral component of membrane; C:Golgi cisterna membrane	117.056	-0.60904	0.183239	-3.32375	0.000888172	0.0984391	0.0048	89.6869	63.5365	107.734	122.427	94.7826	77.9453	115.718	122.323	158.49	127.555	183.524	140.949
LOC110512666	ATP6V0D1	protein_coding	Omya06	V-type proton ATPase subunit d 1	P:heart looping; P:retinal pigment epithelium development; P:cellular iron ion homeostasis; P:vacuolar transport; P:vacuolar acidification; P:eye pigment granule organization; P:melanosome organization; P:neuromast hair cell development; P:cellular response to increased oxygen levels; P:pronephric duct development; P:response to copper ion; P:cilium assembly; P:left/right axis specification; P:pr…	26.1447	1.03319	0.311305	3.31889	0.000903755	0.09857	0.0048	38.5994	46.1152	38.4003	35.2442	39.3437	13.3328	16.4139	7.71403	19.4934	18.7237	19.1171	21.2389
LOC110502259	FAM83H	protein_coding	Omya23	protein FAM83H-like isoform X1		455.509	0.368533	0.114867	3.20835	0.00133501	0.123085	0.0048	565.368	566.705	417.07	511.04	584.791	435.879	394.753	355.948	411.057	367.453	413.885	442.155
golgb1	GOLGB1	protein_coding	Omya15	golgin subfamily B member 1-like isoform X1	C:integral component of membrane	162.802	0.464089	0.150293	3.08789	0.00201586	0.153299	0.0048	236.138	168.064	177.068	192.915	168.105	191.787	176.449	137.751	147.472	131.066	102.276	124.537
LOC110509900	SNX24	protein_coding	ChrY	sorting nexin-24	F:phosphatidylinositol binding	598.737	0.353844	0.114941	3.07849	0.0020805	0.155707	0.0048	560.827	634.34	662.405	760.532	666.161	747.66	525.244	435.292	634.808	484.476	526.676	546.419
LOC110537636	SLC6A13	protein_coding	Omya12	sodium- and chloride-dependent GABA transporter 2-like	P:transmembrane transport; F:symporter activity; C:integral component of membrane	100.078	-1.64168	0.323869	-5.06895	4.0001e-07	0.000735429	0.0049	29.5172	56.363	72.5339	28.7518	59.0156	45.1262	105.049	109.098	172.051	203.62	70.7332	249.074
LOC110496379	ST3GAL1	protein_coding	Omya18	CMP-N-acetylneuraminate-beta-galactosamide-alpha-2,3-sialyltransferase 1-like	P:protein glycosylation; P:sialylation; F:sialyltransferase activity; C:integral component of membrane	525.97	-1.00838	0.230813	-4.36883	1.24912e-05	0.00843161	0.0049	232.732	458.078	358.403	464.667	287.03	294.346	503.085	780.22	548.359	513.732	1059.09	811.905
LOC110508396	EMILIN3	protein_coding	Omya28	EMILIN-3-like isoform X1		37.0431	-1.29073	0.305935	-4.21896	2.45433e-05	0.0122759	0.0049	26.1114	33.8178	16.0001	12.0572	19.6719	21.5375	41.8553	73.8343	39.8344	35.107	81.2476	43.4432
aplnra	APLNR	protein_coding	Omya11	apelin receptor A	P:lymph vessel development; P:G protein-coupled receptor signaling pathway; P:heart development; P:angioblast cell migration from lateral mesoderm to midline; P:endodermal cell differentiation; P:cell migration involved in gastrulation; P:epiboly involved in gastrulation with mouth forming second; P:regulation of nodal signaling pathway; F:G protein-coupled receptor activity; C:integral component…	27.9433	-1.28943	0.34693	-3.71668	0.000201861	0.0406167	0.0049	23.8408	15.3717	21.3335	12.0572	8.94175	16.4095	33.6484	12.1221	45.7672	52.6604	47.7927	45.374
LOC110485724	MPV17	protein_coding	Omya13	mpv17-like protein	C:integral component of membrane	43.3375	0.829164	0.248059	3.3426	0.000829965	0.0939875	0.0049	39.7347	45.0904	54.4004	50.0838	75.1107	68.715	34.4691	23.1421	45.7672	31.5963	19.1171	32.8237
nus1	NUS1	protein_coding	OmyA04_Omy04q	dehydrodolichyl diphosphate synthase complex subunit NUS1	P:sprouting angiogenesis; P:dolichol biosynthetic process; F:transferase activity, transferring alkyl or aryl (other than methyl) groups; C:dehydrodolichyl diphosphate synthase complex	89.8535	0.611772	0.200088	3.05751	0.00223181	0.162222	0.0049	118.069	85.0569	99.2008	106.66	116.243	128.2	105.049	59.5083	84.7541	51.4902	52.572	71.4399
LOC110494171	RNF41	protein_coding	Omya17	E3 ubiquitin-protein ligase NRDP1-like isoform X1	P:protein polyubiquitination; P:melanocyte differentiation; P:extrinsic apoptotic signaling pathway; F:zinc ion binding; F:ligase activity; F:ubiquitin protein ligase activity; C:endoplasmic reticulum tubular network	245.886	0.397211	0.132115	3.00655	0.0026423	0.176842	0.0049	288.36	280.79	246.402	320.907	232.486	309.73	231.435	193.953	249.177	190.748	172.054	234.593
LOC110531972	TMCC1	protein_coding	Omya09	transmembrane and coiled-coil domains protein 1 isoform X1	C:integral component of membrane	43.5921	-0.801687	0.229816	-3.48838	0.000485957	0.070146	0.0051	24.9761	33.8178	34.1336	23.187	33.9787	39.9983	40.214	42.9782	50.0049	80.746	64.0422	55.028
zfp36l1b	ZFP36L1	protein_coding	Omya08	zinc finger protein 36, C3H1 type-like 1 isoform X3	F:metal ion binding	1101.18	0.423457	0.124084	3.41265	0.000643347	0.083435	0.0051	1272.65	1513.6	1064.54	995.184	1311.76	1413.27	1043.92	828.708	1041.63	971.292	907.106	850.521
LOC110497513	CISD2	protein_coding	Omya19	CDGSH iron-sulfur domain-containing protein 2	P:autophagy of mitochondrion; P:multicellular organism aging; P:regulation of autophagy; F:protein homodimerization activity; F:metal ion binding; F:2 iron, 2 sulfur cluster binding; C:mitochondrial outer membrane; C:endoplasmic reticulum membrane; C:integral component of membrane	121.15	0.672939	0.20617	3.26401	0.00109849	0.112125	0.0051	190.727	118.875	132.268	122.427	166.317	164.095	112.435	96.9764	116.961	64.3627	59.263	109.091
LOC110525075	TCHH	protein_coding	Omya06	trichohyalin-like isoform X1	F:GTP binding	1474.63	-0.444018	0.14102	-3.14862	0.00164043	0.136725	0.0051	1600.74	1412.15	1262.94	916.348	1107.88	1197.9	1934.37	1767.62	1412	1854.82	1694.73	1534.03
LOC110491549	ABI1	protein_coding	Omya16	abl interactor 1	C:integral component of membrane	81.8554	-0.942143	0.310379	-3.03546	0.00240171	0.169571	0.0051	96.4986	54.3135	72.5339	47.3014	50.968	15.3839	123.104	111.303	143.234	88.9376	87.9386	90.748
LOC118964447		lncRNA	Omya01			716.617	-0.571685	0.191867	-2.97959	0.00288631	0.183142	0.0051	498.387	743.992	647.472	318.125	501.632	749.711	721.389	876.094	910.259	799.268	989.309	843.763
LOC110495597		protein_coding	Omya18	oocyte zinc finger protein XlCOF6-like	F:metal ion binding	33.1646	1.10725	0.298048	3.71502	0.000203186	0.0406167	0.0053	34.0583	40.9913	70.4006	40.809	29.5078	56.4078	21.338	26.4481	29.6639	17.5535	9.55854	21.2389
LOC118936638	ANP32B	protein_coding	NW_023493708.1	acidic leucine-rich nuclear phosphoprotein 32 family member B-like isoform X1		66.4714	-0.742116	0.220486	-3.36583	0.000763146	0.0910386	0.0053	52.2228	54.3135	75.7339	43.5915	37.5554	34.8703	63.1934	94.7724	76.2787	112.342	71.6891	81.0939
LOC110520283	SAMD9	protein_coding	Omya03	sterile alpha motif domain-containing protein 9-like		22.2729	-0.914725	0.286754	-3.18993	0.00142307	0.126358	0.0053	13.6233	16.3965	11.7334	14.8397	24.1427	11.2816	27.9036	45.1822	30.5115	24.5749	21.9846	25.1005
lratb.1		protein_coding	Omya21	DUF1446 domain containing protein		357.698	-0.691088	0.219564	-3.14754	0.0016465	0.136865	0.0053	214.567	402.739	306.136	277.316	300.443	140.507	474.361	381.294	515.305	456.39	499.912	323.41
LOC110486435	DDX17	protein_coding	Omya13	probable ATP-dependent RNA helicase DDX17	F:nucleic acid binding; F:helicase activity; F:ATP binding	240.096	-0.359938	0.119981	-2.99997	0.00270009	0.177293	0.0053	195.268	227.502	194.135	209.61	217.285	216.401	272.47	256.767	209.343	320.644	303.962	257.763
aipl1	AIPL1	protein_coding	Omya24	aryl-hydrocarbon-interacting protein-like 1	P:protein peptidyl-prolyl isomerization; P:visual perception; F:peptidyl-prolyl cis-trans isomerase activity	6.48133	-1.5291	0.521574	-2.9317	0.00337108	0.195117	0.0053	5.67639	2.04956	1.06668	3.70991	5.36505	2.05119	12.3104	9.91804	5.08525	9.36185	5.73513	15.4465
LOC110500465	ADISSP	protein_coding	Omya21	UPF0687 protein C20orf27 homolog		74.9031	1.46848	0.331783	4.42604	9.59777e-06	0.00697624	0.0054	91.9575	39.9665	84.2673	153.961	162.74	127.174	32.007	30.8561	55.9377	46.8093	21.0288	52.1318
LOC110528524	NCR3LG1	protein_coding	Omya07	signal-regulatory protein beta-1-like	C:membrane	105.191	0.558117	0.18468	3.02208	0.00251041	0.173975	0.0054	135.098	142.445	123.734	137.267	115.349	97.4317	91.9176	76.0383	94.0771	119.364	75.5125	54.0626
LOC110526353	DHDH	protein_coding	Omya06	trans-1,2-dihydrobenzene-1,2-diol dehydrogenase-like	P:oxidation-reduction process; F:oxidoreductase activity	6.18964	-1.63726	0.543874	-3.01036	0.00260936	0.176128	0.0054	2.27055	6.14869	3.20003	0.927478	2.68253	3.07679	8.20693	8.81604	13.5607	2.34046	12.4261	10.6194
LOC110488191	TMEM222	protein_coding	OmyA32_Omy14p	transmembrane protein 222-like	C:integral component of membrane	109.299	-0.545299	0.183552	-2.97081	0.00297013	0.184189	0.0054	81.74	64.5613	132.268	65.851	103.724	85.1245	109.973	133.343	133.911	132.236	145.29	123.572
LOC118938489		protein_coding	Omya13	stonustoxin subunit beta-like		78.0589	3.02345	0.449952	6.7195	1.82344e-11	2.84958e-07	0.0055	217.973	130.147	56.5338	76.9807	87.6292	264.604	6.56555	7.71403	21.1885	28.0856	29.6315	9.65404
LOC110538291	FARSA	protein_coding	Omya12	phenylalanine--tRNA ligase alpha subunit	P:phenylalanyl-tRNA aminoacylation; F:tRNA binding; F:phenylalanine-tRNA ligase activity; F:ATP binding; C:cytoplasm	525.787	0.544731	0.155412	3.50508	0.000456466	0.0679373	0.0055	548.339	609.746	538.671	533.3	768.991	744.583	422.657	366.968	431.398	374.474	377.562	592.758
LOC100379111	CEBPA	protein_coding	Omya06	CCAAT/enhancer-binding protein alpha	P:regulation of transcription, DNA-templated; P:response to growth hormone; F:DNA binding; F:DNA-binding transcription factor activity	123.018	0.988923	0.226545	4.36523	1.26986e-05	0.00843161	0.0056	114.663	136.296	137.601	150.251	178.835	263.578	82.0693	84.8544	104.248	101.81	60.2188	61.7858
ck073	HIKESHI	protein_coding	Omya18	protein Hikeshi		44.2149	0.721493	0.235835	3.05932	0.00221841	0.161624	0.0056	54.4933	59.4374	35.2003	66.7784	58.1214	55.3822	30.3656	50.6922	21.1885	26.9153	40.1459	31.8583
slc17a8	SLC17A8	protein_coding	Omya02	vesicular glutamate transporter 3	P:regulation of synapse structure or activity; P:equilibrioception; P:transmembrane transport; P:vestibular reflex; F:transmembrane transporter activity; C:integral component of membrane	37.4927	-0.649645	0.21857	-2.97225	0.00295627	0.184189	0.0056	24.9761	28.6939	23.4669	29.6793	33.9787	33.8447	35.2898	51.7942	41.5295	36.2772	64.0422	46.3394
LOC110536365	CAMSAP1	protein_coding	Omya11	calmodulin-regulated spectrin-associated protein 1-B-like	P:neuron projection development; F:calmodulin binding; F:microtubule binding; F:spectrin binding; C:microtubule	58.6341	0.591596	0.199868	2.95994	0.00307704	0.187107	0.0056	64.7108	70.71	76.8006	68.6334	51.8622	90.2525	39.3933	58.4063	59.3279	45.639	32.499	45.374
LOC110534414	PDLIM3	protein_coding	Omya10	PDZ and LIM domain protein 3	P:dephosphorylation; F:alkaline phosphatase activity; F:metal ion binding	16.911	-1.62624	0.453368	-3.58702	0.000334473	0.0553119	0.0057	2.27055	8.19826	20.2668	7.41983	5.36505	6.15358	9.84832	31.9581	25.4262	18.7237	27.7198	39.5816
LOC110490579	BTG1	protein_coding	Omya15	protein BTG1		61.0647	-0.767714	0.223749	-3.43114	0.000601046	0.0806253	0.0057	55.6286	37.9169	48.0004	39.8816	29.5078	60.5102	74.6831	109.098	59.3279	71.3841	86.9827	59.855
LOC110530014	SEC62	protein_coding	Omya08	translocation protein SEC62	P:posttranslational protein targeting to membrane, translocation; C:rough endoplasmic reticulum; C:integral component of endoplasmic reticulum membrane	439.193	0.389492	0.121278	3.21158	0.00132009	0.122431	0.0057	617.591	481.648	482.137	539.792	391.649	477.928	402.14	386.804	412.753	331.176	342.196	404.504
LOC110535644	ASAP1	protein_coding	Omya11	arf-GAP with SH3 domain, ANK repeat and PH domain-containing protein 1-like isoform X1	P:positive regulation of GTPase activity; F:GTPase activator activity; F:metal ion binding	34.3666	-0.824072	0.257716	-3.1976	0.00138574	0.124656	0.0057	20.435	27.6691	18.1335	22.2595	33.9787	25.6399	24.6208	58.4063	45.7672	37.4474	43.0134	55.028
LOC118945707		snoRNA	ChrY			7.45763	1.97253	0.641949	3.07273	0.00212113	0.157409	0.0057	9.08222	11.2726	4.2667	11.1297	19.6719	16.4095	3.28277	0	7.62787	0	0.955854	5.79242
ddx3xa	DDX3Y	protein_coding	Omya22	ATP-dependent RNA helicase DDX3Y-like isoform X1	F:nucleic acid binding; F:helicase activity; F:ATP binding	2486.56	0.336245	0.112798	2.98094	0.00287364	0.183142	0.0057	2931.29	3013.89	2624.02	2420.72	2568.07	3094.22	2325.84	2069.57	2614.66	2084.18	1749.21	2343.04
LOC110532016		lncRNA	Omya09			2.53943	3.77204	1.08183	3.48673	0.000488956	0.070146	0.0058	3.40583	7.17348	8.5334	6.49235	0.894175	2.05119	0.820693	1.102	0	0	0	0
LOC110489665		lncRNA	Omya15			63.6899	-0.618366	0.197254	-3.13487	0.00171928	0.14067	0.0058	49.9522	50.2143	45.867	41.7365	67.9573	45.1262	79.6072	83.7524	53.3951	74.8948	103.232	68.5437
nipal3	NIPAL3	protein_coding	Omya19	NIPA-like protein 3	P:magnesium ion transmembrane transport; F:magnesium ion transmembrane transporter activity; C:integral component of membrane	207.678	0.368687	0.12062	3.05661	0.00223856	0.162335	0.0058	297.443	220.328	204.802	241.144	238.745	202.043	183.835	187.341	159.338	176.705	189.259	191.15
gak	GAK	protein_coding	Omya06	cyclin-G-associated kinase isoform X1	P:protein phosphorylation; F:protein kinase activity; F:ATP binding; C:cytosol; C:perinuclear region of cytoplasm	185.778	0.475608	0.155314	3.06224	0.00219685	0.160426	0.0059	237.273	221.353	155.735	202.19	235.168	246.143	183.015	138.853	193.239	152.13	125.217	139.018
LOC110537889		lncRNA	Omya12			5.30584	1.64693	0.554976	2.96756	0.0030017	0.185046	0.0059	14.7586	7.17348	9.60008	4.63739	7.1534	5.12798	4.10347	1.102	1.69508	3.5107	1.91171	2.89621
stx5a	STX5	protein_coding	OmyA14_Omy14q	syntaxin-5-like	P:intracellular protein transport; P:vesicle-mediated transport; P:membrane fusion; F:SNAP receptor activity; C:integral component of membrane	99.0987	0.450368	0.151877	2.96535	0.00302341	0.185164	0.0059	147.586	123.999	98.1341	105.733	92.9942	118.969	77.9658	87.0584	92.382	81.9162	70.7332	91.7134
LOC110505318		lncRNA	OmyA25_Omy25q			18.0696	-1.66586	0.432716	-3.84978	0.000118225	0.029765	0.006	21.5703	8.19826	6.40005	4.63739	4.47088	7.17918	21.338	36.3662	17.7984	30.426	43.9693	14.4811
LOC110517699		protein_coding	NW_023493662.1	fish virus induced TRIM protein	F:zinc ion binding	21.3469	-1.29818	0.350499	-3.70381	0.000212384	0.0414879	0.0061	11.3528	6.14869	24.5335	10.2023	11.6243	10.256	32.007	50.6922	19.4934	22.2344	30.5873	27.0313
LOC110525679	PITPNB	protein_coding	Omya06	phosphatidylinositol transfer protein beta isoform isoform X2	P:phospholipid transport; F:phospholipid transporter activity	163.633	0.612721	0.188226	3.25524	0.00113297	0.112146	0.0061	235.002	147.569	176.001	170.656	219.967	238.964	132.952	113.507	173.746	120.534	86.0269	148.672
LOC110496554	PTP4A2	protein_coding	Omya18	protein tyrosine phosphatase type IVA 2	P:peptidyl-tyrosine dephosphorylation; F:protein tyrosine phosphatase activity; F:protein tyrosine/serine/threonine phosphatase activity	758.375	0.43715	0.126934	3.44392	0.000573353	0.0790038	0.0062	1147.77	797.281	910.94	749.402	768.991	862.527	677.893	639.163	682.271	526.604	618.438	719.226
LOC110487457	JMJD8	protein_coding	Omya12	jmjC domain-containing protein 8		31.678	1.09543	0.3498	3.1316	0.00173859	0.140776	0.0062	38.5994	28.6939	32.0003	61.2136	54.5447	44.1007	18.0552	30.8561	27.1213	4.68093	27.7198	12.5502
LOC110516867	XPOT	protein_coding	Omya15	exportin-T	P:tRNA re-export from nucleus; F:tRNA binding; C:cytoplasm	136.154	0.625026	0.20523	3.04549	0.00232303	0.166528	0.0062	157.804	150.643	170.668	134.484	164.528	214.35	143.621	77.1403	129.674	99.4697	64.9981	126.468
MT_rna14_tRNA-Ser			Mit			23.7391	0.893556	0.288018	3.10243	0.00191939	0.149976	0.0063	44.2758	25.6196	39.467	23.187	28.6136	24.6143	13.9518	8.81604	16.9508	15.213	24.8522	19.3081
LOC110537522	ARID5B	protein_coding	Omya12	AT-rich interactive domain-containing protein 5B-like	F:DNA binding	141.204	0.4417	0.149341	2.95765	0.00309989	0.187549	0.0063	190.727	186.51	137.601	151.179	171.682	139.481	159.214	110.2	117.808	115.853	109.923	104.264
sspn	SSPN	protein_coding	Omya01	sarcospan	C:integral component of plasma membrane; C:dystrophin-associated glycoprotein complex	82.8994	-1.79018	0.372668	-4.80369	1.5577e-06	0.00173878	0.0064	27.2467	23.57	75.7339	30.6068	37.5554	28.7167	211.739	184.035	129.674	42.1283	87.9386	115.848
ubxn8	UBXN8	protein_coding	Omya05	UBX domain-containing protein 8 isoform X1	P:ubiquitin-dependent ERAD pathway; C:integral component of membrane	446.219	-0.328203	0.108771	-3.01739	0.00254963	0.174756	0.0064	400.753	374.046	436.27	375.629	383.601	404.085	425.119	587.369	507.677	407.241	524.764	528.076
itpk1b	ITPK1	protein_coding	OmyA25_Omy25q	inositol-tetrakisphosphate 1-kinase-like	P:phosphorylation; P:inositol trisphosphate metabolic process; F:magnesium ion binding; F:ATP binding; F:inositol tetrakisphosphate 1-kinase activity; F:inositol-1,3,4-trisphosphate 6-kinase activity; F:inositol-1,3,4-trisphosphate 5-kinase activity	163.337	0.522252	0.160805	3.24773	0.00116328	0.112914	0.0066	140.774	197.783	241.069	180.858	177.941	215.375	113.256	161.995	122.893	165.003	114.703	128.399
LOC110511555	ABCC11	protein_coding	Omya06	multidrug resistance-associated protein 9	P:transmembrane transport; F:ATP binding; F:ATPase activity; F:ATPase-coupled transmembrane transporter activity; C:integral component of membrane	109.341	1.0722	0.233433	4.59317	4.36564e-06	0.00379023	0.0067	242.949	116.825	103.467	132.629	182.412	110.764	58.2692	57.3043	62.718	79.5758	86.9827	78.1977
LOC110509099	DNAJC1	protein_coding	Omya28	dnaJ homolog subfamily C member 1-like	C:integral component of membrane	463.083	0.553255	0.154014	3.59225	0.000327841	0.0545036	0.0069	758.365	434.508	497.071	561.124	567.801	487.158	338.126	333.908	471.233	341.708	343.152	422.847
LOC110534114	PIK3R4	protein_coding	Omya03	phosphoinositide 3-kinase regulatory subunit 4 isoform X1	P:protein phosphorylation; F:protein kinase activity; F:ATP binding	24.6012	-1.55276	0.357274	-4.34612	1.38568e-05	0.00849206	0.007	9.08222	10.2478	20.2668	8.3473	18.7777	8.20477	30.3656	37.4682	27.9689	25.7451	69.7774	28.9621
LOC110525394	RFESD	protein_coding	Omya06	Rieske domain-containing protein-like	P:oxidation-reduction process; F:2 iron, 2 sulfur cluster binding	61.5461	-0.888662	0.258064	-3.44358	0.000574075	0.0790038	0.0072	39.7347	35.8674	32.0003	32.4617	43.8146	74.8685	61.552	87.0584	52.5475	76.0651	111.835	90.748
mthfd2	MTHFD2	protein_coding	Omya11	bifunctional methylenetetrahydrofolate dehydrogenase/cyclohydrolase, mitochondrial-like	P:oxidation-reduction process; F:methylenetetrahydrofolate dehydrogenase (NADP+) activity; F:hydrolase activity	385.3	0.555401	0.176116	3.1536	0.00161268	0.134771	0.0073	458.652	420.161	387.203	394.178	497.162	594.846	247.849	293.133	361.052	209.471	374.695	385.196
LOC110499275	ABCB10	protein_coding	Omya20	ATP-binding cassette sub-family B member 10, mitochondrial	P:erythrocyte differentiation; P:transmembrane transport; F:ATP binding; F:ATPase activity; F:ATPase-coupled transmembrane transporter activity; C:integral component of membrane	314.558	0.388147	0.129149	3.00543	0.00265208	0.176953	0.0073	342.854	335.104	345.603	295.866	380.025	441.007	250.311	254.563	340.712	266.813	238.008	283.829
LOC110490527	PWP1	protein_coding	Omya15	periodic tryptophan protein 1 homolog		153.962	0.631611	0.190927	3.30813	0.000939221	0.100532	0.0074	245.22	147.569	199.468	152.106	219.967	158.967	104.228	117.915	150.015	113.512	84.1152	154.465
LOC110520328	LONRF2	protein_coding	Omya03	LON peptidase N-terminal domain and RING finger protein 2-like	F:metal ion binding	151.319	-0.504386	0.163276	-3.08917	0.00200715	0.153299	0.0074	136.233	120.924	112.001	161.381	114.454	104.611	181.373	202.769	130.521	216.493	186.392	148.672
LOC118939543		lncRNA	Omya16			104.697	0.897634	0.298061	3.01158	0.0025989	0.176128	0.0074	162.345	128.098	115.201	90.8929	130.55	190.761	90.2762	49.5902	93.2295	99.4697	23.8964	82.0593
LOC110530540	PIK3R3	protein_coding	Omya08	phosphatidylinositol 3-kinase regulatory subunit gamma-like	P:phosphorylation; F:kinase activity	254.73	0.549701	0.155442	3.53637	0.00040567	0.0624576	0.0075	252.032	423.235	257.069	299.575	262.888	322.037	251.953	186.239	218.666	208.301	174.921	199.839
LOC118941238		snoRNA	Omya18			4.63186	2.24018	0.65123	3.43992	0.000581886	0.0790038	0.0075	4.54111	6.14869	3.20003	7.41983	8.94175	15.3839	0.820693	2.20401	1.69508	2.34046	0.955854	1.93081
LOC110518345		protein_coding	Omya13	uncharacterized protein LOC110518344		27.7404	2.39666	0.437581	5.47708	4.32402e-08	0.000150164	0.0076	38.5994	60.4622	33.0669	38.0266	15.201	94.3549	4.92416	5.51002	13.5607	12.8725	10.5144	5.79242
LOC110495053	PYCR1	protein_coding	Omya17	pyrroline-5-carboxylate reductase 1, mitochondrial-like	P:oxidation-reduction process; P:L-proline biosynthetic process; F:pyrroline-5-carboxylate reductase activity	899.802	-0.564979	0.170253	-3.31847	0.000905122	0.09857	0.0076	911.628	697.877	641.072	723.433	537.399	845.092	1254.84	999.518	1249.28	966.611	723.582	1247.3
hkdc1	HKDC1	protein_coding	Omya23	putative hexokinase HKDC1	P:cellular glucose homeostasis; P:glycolytic process; P:carbohydrate phosphorylation; F:hexokinase activity; F:ATP binding; F:glucose binding	1776.7	-0.634872	0.205149	-3.09468	0.00197024	0.153106	0.0076	1428.18	1051.43	838.407	1608.25	2094.16	1330.2	2549.07	2368.21	1834.93	2383.76	1628.78	2204.98
sb:cb288	YKT6	protein_coding	Omya11	synaptobrevin homolog YKT6 isoform X4	P:vesicle-mediated transport; C:membrane; C:integral component of membrane	100.489	-1.05499	0.265942	-3.967	7.27819e-05	0.0216647	0.0077	47.6817	44.0656	78.934	77.9082	62.5923	79.9965	97.6625	166.403	68.6508	134.577	208.376	139.018
LOC110521454	HIPK3	protein_coding	Omya01	receptor-interacting serine/threonine-protein kinase 3-like isoform X1	P:protein phosphorylation; P:inflammatory response; P:regulation of apoptotic process; P:innate immune response; F:protein serine/threonine kinase activity; F:ATP binding	177.537	-0.565519	0.183299	-3.08524	0.00203391	0.154128	0.0077	181.644	168.064	169.601	107.587	104.619	128.2	242.104	243.543	168.661	250.43	183.524	182.461
LOC110488188	NR0B2	protein_coding	OmyA32_Omy14p	nuclear receptor subfamily 0 group B member 2-like		998.774	-1.07768	0.264576	-4.07323	4.63656e-05	0.0181719	0.0078	625.538	428.359	854.407	954.375	459.606	530.233	989.756	1437.01	761.939	1734.28	2048.4	1161.38
rbm4b	RBM4B	protein_coding	Omya09	RNA-binding protein 4B-like	F:RNA binding	268.814	0.436762	0.14333	3.04725	0.00230947	0.165937	0.0078	396.212	280.79	262.402	294.011	298.655	324.089	233.077	257.869	280.536	211.812	177.789	208.527
tk1	TK1	protein_coding	Omya17	thymidine kinase, cytosolic	P:deoxyribonucleoside monophosphate biosynthetic process; P:phosphorylation; P:DNA biosynthetic process; F:thymidine kinase activity; F:ATP binding	713.676	-0.722208	0.216664	-3.3333	0.00085822	0.0957988	0.0079	350.801	447.83	648.538	583.384	726.07	474.851	916.714	482.678	919.582	1089.49	856.445	1067.74
LOC110502288	ABHD12	protein_coding	Omya23	monoacylglycerol lipase ABHD12-like	F:hydrolase activity; C:integral component of membrane	1777.62	-0.564324	0.180652	-3.12382	0.00178522	0.143437	0.0079	1883.43	1568.94	1218.14	1551.67	925.472	1459.42	2513.78	1927.41	2430.75	2267.91	1457.68	2126.78
LOC110524867	BIVM	protein_coding	Omya05	basic immunoglobulin-like variable motif-containing protein		76.0631	0.579376	0.19177	3.02121	0.0025177	0.174095	0.0079	122.61	66.6109	97.0674	89.0379	76.8991	95.3805	69.7589	50.6922	65.2607	67.8734	42.0576	69.5091
LOC110504376	ITPRID2	protein_coding	Omya03	protein ITPRID2 isoform X1	F:actin binding; F:signaling receptor binding; C:plasma membrane	58.3918	1.72421	0.487313	3.53819	0.000402877	0.0624576	0.008	73.793	127.073	121.601	23.187	118.925	72.8174	16.4139	14.3261	11.8656	50.32	9.55854	60.8204
LOC110526849	VPS13C	protein_coding	Omya06	vacuolar protein sorting-associated protein 13C isoform X1		43.1744	-0.860776	0.25283	-3.40456	0.000662708	0.0845426	0.008	23.8408	24.5948	26.6669	42.664	33.0845	32.8191	71.4003	78.2424	60.1754	40.9581	34.4108	49.2356
LOC110500297	PIR	protein_coding	Omya07	pirin isoform X1		5.0711	3.11833	0.996016	3.1308	0.00174331	0.140794	0.0081	7.94694	15.3717	2.13335	15.7671	4.47088	9.23037	0	0	5.93279	0	0	0
pgap3	PGAP3	protein_coding	Omya16	post-GPI attachment to proteins factor 3	P:GPI anchor biosynthetic process; C:Golgi membrane; C:integral component of membrane	378.87	0.447384	0.143557	3.11641	0.00183065	0.145444	0.0081	366.695	461.152	405.337	460.957	380.025	548.694	306.939	412.15	339.864	251.6	289.624	323.41
stab2	STAB2	protein_coding	Omya21	stabilin-2	P:cell adhesion; F:calcium ion binding; F:hyaluronic acid binding; C:integral component of membrane	51.7015	0.647593	0.214266	3.02238	0.00250792	0.173975	0.0081	61.305	62.5117	54.4004	45.4464	88.5234	66.6638	45.1381	38.5702	32.2066	31.5963	55.4395	38.6162
LOC110530705	RNF126	protein_coding	Omya08	E3 ubiquitin-protein ligase RNF126-like	P:protein ubiquitination; F:ubiquitin protein ligase activity	30.8473	0.816548	0.278262	2.93446	0.00334129	0.194473	0.0081	44.2758	36.8922	30.9336	26.8969	42.9204	54.3566	34.4691	22.0401	19.4934	28.0856	12.4261	17.3773
LOC110508991	KLF9	protein_coding	Omya28	Krueppel-like factor 9	P:endocrine pancreas development	53.2708	0.855975	0.25633	3.33935	0.000839743	0.0942912	0.0082	78.3341	56.363	72.5339	44.519	59.0156	101.534	36.1105	35.2642	55.9377	40.9581	21.0288	37.6507
arsh	ARSD	protein_coding	Omya22	arylsulfatase D-like isoform X1	F:sulfuric ester hydrolase activity; C:integral component of membrane	227.482	-0.70281	0.211679	-3.32017	0.000899637	0.09857	0.0083	118.069	119.9	232.535	175.293	203.872	188.71	224.87	238.033	340.712	321.814	361.313	204.666
LOC110514333	NUP107	protein_coding	Omya15	Nuclear pore complex protein Nup107	P:posttranscriptional tethering of RNA polymerase II gene DNA at nuclear periphery; P:regulation of transcription, DNA-templated; P:mRNA export from nucleus; P:protein import into nucleus; P:nuclear pore complex assembly; F:structural constituent of nuclear pore; C:nuclear pore outer ring; C:nuclear membrane	193.446	0.512344	0.1594	3.21421	0.00130806	0.12204	0.0084	217.973	246.973	200.535	307.923	187.777	204.094	142.801	136.649	178.831	129.896	185.436	182.461
LOC110494933	RPS19BP1	protein_coding	Omya17	active regulator of SIRT1		149.969	0.632818	0.209916	3.01463	0.00257292	0.175967	0.0084	180.509	228.526	142.934	144.687	206.555	190.761	100.125	88.1604	145.777	141.598	73.6008	156.395
ric8a	RIC8A	protein_coding	Omya02	synembryn-A isoform X2		27.272	-1.08697	0.333098	-3.26322	0.00110156	0.112125	0.0085	9.08222	19.4709	19.2002	30.6068	12.5185	13.3328	42.676	39.6722	36.4443	56.1711	18.1612	29.9275
LOC110537126	FYB1	protein_coding	Omya12	FYN-binding protein-like isoform X8	P:immune response; P:integrin-mediated signaling pathway; C:plasma membrane; C:actin cytoskeleton	832.094	0.562853	0.179047	3.1436	0.00166881	0.138312	0.0085	1264.7	1106.76	715.739	984.054	888.81	994.829	746.01	546.594	678.88	741.927	868.871	447.947
LOC110503684	ENDOD1	protein_coding	Omya24	endonuclease domain-containing 1 protein-like	P:nucleic acid phosphodiester bond hydrolysis; F:nucleic acid binding; F:endonuclease activity; F:metal ion binding	20.3443	-5.60166	0.980677	-5.71203	1.11637e-08	5.81536e-05	0.0086	0	0	1.06668	0	2.68253	1.0256	50.883	56.2023	70.3459	56.1711	3.82342	1.93081
LOC110530492	CYP8B1	protein_coding	Omya08	5-beta-cholestane-3-alpha,7-alpha-diol 12-alpha-hydroxylase-like	P:oxidation-reduction process; F:monooxygenase activity; F:iron ion binding; F:oxidoreductase activity, acting on paired donors, with incorporation or reduction of molecular oxygen; F:heme binding; C:endoplasmic reticulum membrane; C:integral component of membrane	4349.31	0.693489	0.2003	3.46225	0.000535686	0.0750801	0.0086	4286.81	4060.19	5146.71	5408.13	7447.59	5901.28	3285.23	2542.33	4844.54	2616.64	2637.2	4015.11
LOC110538302	TLCD4-RWDD3	protein_coding	Omya12	transmembrane protein 56-B-like	C:integral component of membrane	372.883	0.481789	0.148199	3.25097	0.00115012	0.112146	0.0086	446.164	512.391	321.069	394.178	386.284	546.643	305.298	350.438	299.182	348.729	247.566	316.652
mgat4b	MGAT4B	protein_coding	OmyA31_Omy25p	alpha-1,3-mannosyl-glycoprotein 4-beta-N-acetylglucosaminyltransferase B	F:transferase activity, transferring glycosyl groups	180.469	0.767716	0.241861	3.1742	0.00150251	0.13086	0.0087	271.331	228.526	228.268	297.721	136.809	203.068	143.621	120.119	192.392	72.5544	103.232	167.98
LOC110528915	CARTPT	protein_coding	Omya07	cocaine- and amphetamine-regulated transcript protein-like	P:G protein-coupled receptor signaling pathway; P:adult feeding behavior; P:cellular response to starvation; P:negative regulation of appetite; F:neuropeptide hormone activity; C:extracellular space	4.68088	-1.88114	0.640453	-2.93721	0.00331179	0.194473	0.0087	1.13528	2.04956	2.13335	1.85496	2.68253	2.05119	10.669	3.30601	1.69508	9.36185	7.64683	11.5848
LOC110505367	BACH2	protein_coding	OmyA25_Omy25q	transcription regulator protein BACH2-like	P:regulation of transcription, DNA-templated; F:DNA binding; F:DNA-binding transcription factor activity; C:host cell nucleus	103.68	-0.979185	0.262624	-3.72846	0.000192652	0.0401422	0.0088	73.793	103.503	56.5338	76.0532	48.2855	60.5102	151.008	112.405	68.6508	172.024	201.685	119.71
LOC118944058		lncRNA	Omya24			441.704	0.386068	0.123277	3.1317	0.00173795	0.140776	0.0088	627.808	570.804	461.87	507.331	402.379	433.827	385.726	400.028	399.192	358.091	348.887	404.504
herc3	HERC3	protein_coding	Omya19	probable E3 ubiquitin-protein ligase HERC3 isoform X1	P:protein ubiquitination; F:ubiquitin-protein transferase activity	99.0537	-0.579975	0.192999	-3.00506	0.00265529	0.176953	0.0088	72.6578	62.5117	84.2673	61.2136	119.82	74.8685	103.407	158.689	102.552	112.342	117.57	118.745
LOC110505082	ANKRD50	protein_coding	OmyA31_Omy25p	ankyrin repeat domain-containing protein 50		152.805	0.49408	0.167093	2.95692	0.00310732	0.187549	0.0089	124.881	216.229	184.535	204.973	172.576	168.198	114.897	148.771	145.777	134.577	89.8503	128.399
LOC110528306	PPIL1	protein_coding	Omya07	Peptidyl-prolyl cis-trans isomerase-like 1	P:protein peptidyl-prolyl isomerization; P:protein folding; F:peptidyl-prolyl cis-trans isomerase activity	107.911	0.929151	0.276905	3.35548	0.000792265	0.0923704	0.009	177.103	159.866	83.2007	102.023	132.338	194.863	71.4003	34.1622	103.4	102.98	59.263	74.3361
LOC110514922	MED28	protein_coding	NW_023493659.1	mediator of RNA polymerase II transcription subunit 28		70.5192	-0.774422	0.23908	-3.23918	0.00119875	0.11576	0.009	38.5994	69.6852	51.2004	31.5343	70.6399	50.2542	77.1452	63.9163	84.7541	95.959	81.2476	131.295
LOC110523508	NPDC1	protein_coding	Omya05	neural proliferation differentiation and control protein 1-like	C:integral component of membrane	93.4952	-0.72652	0.217183	-3.34519	0.000822259	0.0934534	0.0091	70.3872	88.1313	85.334	58.4311	61.6981	58.459	75.5038	153.179	135.607	129.896	128.084	77.2323
LOC110486424	GVINP1	protein_coding	Omya13	interferon-induced very large GTPase 1-like	F:GTP binding	103.133	-1.21215	0.348647	-3.47673	0.000507564	0.072438	0.0093	68.1166	91.2056	30.9336	33.3892	109.984	38.9727	151.828	221.503	100.857	177.875	139.555	73.3707
LOC110505701	STXBP6	protein_coding	OmyA25_Omy25q	syntaxin-binding protein 6-like isoform X1	P:regulation of SNARE complex assembly; C:membrane	12.026	-1.54897	0.416276	-3.72102	0.000198417	0.0405327	0.0094	6.81166	7.17348	2.13335	6.49235	8.04758	6.15358	15.5932	13.2241	35.5967	15.213	12.4261	15.4465
LOC110525499	SLC25A41	protein_coding	Omya06	calcium-binding mitochondrial carrier protein SCaMC-2-A-like	P:ATP transport; P:transmembrane transport; F:ATP transmembrane transporter activity; F:calcium ion binding; C:mitochondrial inner membrane; C:integral component of membrane	39.9993	1.07737	0.297459	3.62192	0.000292424	0.0499438	0.0094	76.0636	47.14	25.6002	38.9541	60.8039	77.9453	36.1105	18.7341	32.2066	22.2344	21.0288	23.1697
LOC110509174	THEM6	protein_coding	Omya28	protein THEM6-like		46.7	1.00637	0.282397	3.56366	0.00036572	0.059846	0.0095	93.0927	35.8674	44.8004	52.8663	62.5923	85.1245	37.7519	30.8561	33.0541	36.2772	15.2937	32.8237
LOC110527546	FSTL1	protein_coding	Omya07	follistatin-related protein 1-like	P:regulation of BMP signaling pathway; P:notochord cell differentiation; F:calcium ion binding; C:extracellular region	1139.84	-0.678261	0.227975	-2.97515	0.00292844	0.184189	0.0095	991.097	882.338	925.874	1395.85	545.447	519.977	1261.41	1072.25	1489.13	1366.83	1788.4	1439.42
LOC110532626	ITIH6	protein_coding	Omya09	inter-alpha-trypsin inhibitor heavy chain H6-like isoform X1	P:negative regulation of endopeptidase activity; P:hyaluronan metabolic process; F:serine-type endopeptidase inhibitor activity	165.319	1.81089	0.613723	2.95066	0.003171	0.189502	0.0095	139.639	227.502	144.001	293.083	471.23	268.706	201.891	24.2441	74.5836	90.1078	39.19	9.65404
LOC118942853	RPL18A	protein_coding	Omya21	60S ribosomal protein L18a	P:translation; F:structural constituent of ribosome; C:ribosome	932.08	-0.478416	0.159661	-2.99646	0.00273138	0.177769	0.0096	776.53	570.804	649.605	773.517	1075.69	826.631	1207.24	1078.86	939.076	1077.78	1315.26	893.964
LOC110496715	STX12	protein_coding	Omya18	syntaxin-12-like isoform X1	P:intracellular protein transport; P:vesicle-mediated transport; P:membrane fusion; F:SNAP receptor activity; C:integral component of membrane	73.1023	0.715599	0.216071	3.31187	0.000926754	0.0999521	0.0097	89.6869	133.222	62.9338	96.4577	84.9467	76.9197	49.2416	73.8343	40.682	60.8521	64.0422	44.4086
LOC110504987	TMPRSS2	protein_coding	OmyA31_Omy25p	serine protease 23-like	P:proteolysis; F:serine-type endopeptidase activity	426.787	0.623996	0.179692	3.47259	0.000515459	0.0726091	0.01	502.928	738.868	459.737	491.563	360.353	551.771	352.077	417.66	265.28	394.368	303.006	283.829
LOC110495996		protein_coding	Omya02	transmembrane protein 116-like	P:G protein-coupled receptor signaling pathway; F:G protein-coupled receptor activity; C:integral component of membrane	10.888	-1.28456	0.427221	-3.00677	0.00264036	0.176842	0.0102	3.40583	3.07435	6.40005	7.41983	6.25923	11.2816	18.0552	23.1421	9.32295	10.5321	9.55854	22.2043
LOC110513818	FRAT2	protein_coding	Omya03	GSK-3-binding protein	P:phosphorylation; F:kinase activity	608.026	-1.09331	0.302194	-3.61789	0.000297016	0.0503003	0.0104	160.074	277.716	369.07	677.987	406.85	435.879	791.969	612.715	528.866	910.44	1364	760.738
LOC110516722	FBN1	protein_coding	Omya26	fibrillin-1	P:negative regulation of endopeptidase activity; F:serine-type endopeptidase inhibitor activity; F:calcium ion binding; F:chitin binding; C:extracellular region	878.148	-0.409726	0.136629	-2.99882	0.00271027	0.177588	0.0104	664.137	858.768	787.206	898.726	650.96	664.587	857.624	1114.13	825.505	1054.38	1234.96	926.788
LOC110526841	HSPB1	protein_coding	Omya26	heat shock factor-binding protein 1	P:cellular heat acclimation; P:negative regulation of nucleic acid-templated transcription; F:transcription corepressor activity; C:cytosol	143.268	-0.543109	0.179808	-3.02049	0.0025237	0.174124	0.0105	107.851	147.569	106.668	135.412	116.243	86.1501	200.249	114.609	155.1	169.684	165.363	214.32
LOC110503416	GMPS	protein_coding	Omya24	GMP synthase [glutamine-hydrolyzing]	P:GMP biosynthetic process; P:glutamine metabolic process; F:GMP synthase (glutamine-hydrolyzing) activity; F:ATP binding; F:pyrophosphatase activity	164.432	0.541058	0.182986	2.95682	0.00310831	0.187549	0.0105	192.997	166.015	183.468	166.019	194.036	267.681	155.111	145.465	165.271	121.704	83.1593	132.26
LOC110523804	SLC26A1	protein_coding	Omya05	sulfate transporter-like	P:oxalate transport; P:sulfate transmembrane transport; P:chloride transmembrane transport; F:secondary active sulfate transmembrane transporter activity; F:chloride transmembrane transporter activity; F:anion:anion antiporter activity; F:oxalate transmembrane transporter activity; C:integral component of plasma membrane	153.158	0.551609	0.174103	3.1683	0.00153335	0.132024	0.011	173.697	228.526	162.135	133.557	157.375	237.938	155.932	134.445	113.571	115.853	103.232	121.641
LOC110526907		protein_coding	Omya06	gastrula zinc finger protein XlCGF17.1-like		39.9429	0.799597	0.269122	2.97114	0.00296698	0.184189	0.011	64.7108	34.8426	50.1337	46.3739	71.534	36.9215	32.8277	30.8561	38.1393	31.5963	13.382	27.9967
LOC110493826	MRPS28	protein_coding	Omya17	Mitochondrial 28S ribosomal protein S28	C:ribosome	166.375	0.722813	0.243797	2.96481	0.00302869	0.185164	0.011	188.456	176.263	152.535	233.725	227.121	265.63	101.766	74.9363	191.544	117.023	87.9386	179.565
LOC118936412		protein_coding	Omya26	uncharacterized protein LOC115126627 isoform X3	P:oxidation-reduction process; F:nitrite reductase [NAD(P)H] activity; F:2 iron, 2 sulfur cluster binding	125.376	-0.715859	0.224334	-3.19105	0.00141759	0.12623	0.0113	69.2519	134.246	105.601	102.95	63.4865	93.3293	141.159	218.197	128.826	168.513	102.276	176.669
LOC110532947	RBM4B	protein_coding	Omya09	RNA-binding protein 4B-like	F:RNA binding	113.184	0.584999	0.187444	3.12092	0.00180287	0.144114	0.0113	182.78	122.974	134.401	101.095	167.211	107.688	108.331	85.9564	98.3148	72.5544	73.6008	103.298
LOC110533969	SLC3A2	protein_coding	Omya10	4F2 cell-surface antigen heavy chain	P:carbohydrate metabolic process; P:amino acid transport; F:catalytic activity; C:integral component of membrane	540.185	0.476476	0.150191	3.17247	0.00151146	0.13086	0.0114	852.593	605.646	494.937	537.937	605.357	676.894	503.085	471.658	490.726	347.559	490.353	405.47
LOC110526694	PCSK6	protein_coding	Omya06	proprotein convertase subtilisin/kexin type 6	P:proteolysis; F:serine-type endopeptidase activity	125.74	-0.750122	0.201787	-3.7174	0.00020128	0.0406167	0.0115	77.1989	105.553	102.401	98.3127	87.6292	90.2525	140.339	175.219	125.436	246.919	104.188	155.43
LOC110497325	PAPSS1	protein_coding	Omya19	bifunctional 3'-phosphoadenosine 5'-phosphosulfate synthase 1	P:sulfate assimilation; P:phosphorylation; F:adenylylsulfate kinase activity; F:sulfate adenylyltransferase (ATP) activity; F:ATP binding	49.2471	1.01264	0.291622	3.47245	0.000515733	0.0726091	0.0116	82.8752	50.2143	35.2003	102.023	67.9573	56.4078	22.9794	36.3662	33.9016	32.7665	20.0729	50.201
LOC110525450	SLC2A8	protein_coding	Omya06	solute carrier family 2, facilitated glucose transporter member 8	P:carbohydrate transport; P:transmembrane transport; F:transmembrane transporter activity; C:integral component of membrane	140.791	0.892438	0.273876	3.25855	0.00111984	0.112146	0.0116	158.939	254.146	102.401	167.874	238.745	176.403	164.139	79.3444	94.0771	97.1292	106.1	50.201
tent5ba	TENT5B	protein_coding	Omya03	terminal nucleotidyltransferase 5B	F:RNA adenylyltransferase activity	103.628	0.921092	0.286993	3.20945	0.00132987	0.122974	0.0116	156.668	116.825	169.601	58.4311	135.02	176.403	38.5726	67.2223	60.1754	114.683	66.9098	83.0247
hsd17b3	HSD17B3	protein_coding	Omya06	testosterone 17-beta-dehydrogenase 3-like isoform X1	P:androgen biosynthetic process; P:male genitalia development; P:oxidation-reduction process; P:testosterone biosynthetic process; F:testosterone 17-beta-dehydrogenase (NADP+) activity; C:integral component of membrane	24.8055	-0.941032	0.30421	-3.09336	0.00197904	0.153106	0.0117	20.435	18.4461	23.4669	16.6946	10.7301	12.3072	22.9794	38.5702	20.341	29.2558	51.6161	32.8237
LOC110508093	IFT20	protein_coding	Omya27	intraflagellar transport protein 20 homolog	C:motile cilium	224.697	1.04799	0.295943	3.54119	0.000398319	0.0624576	0.0119	425.729	380.194	128.001	226.305	364.824	292.295	96.8418	104.69	123.741	139.258	160.584	253.901
LOC110538443	HBE1	protein_coding	Omya12	hemoglobin subunit beta	P:oxygen transport; F:oxygen carrier activity; F:oxygen binding; F:heme binding; F:metal ion binding; C:hemoglobin complex	6838.56	-0.408094	0.139649	-2.92228	0.00347474	0.199888	0.0119	4653.5	5990.88	7253.39	6563.76	5387.41	5417.2	6467.06	9057.38	7934.68	6281.8	7937.41	9118.24
LOC118937081		snoRNA	Omya10			5.27957	2.32258	0.640393	3.6268	0.000286958	0.0495518	0.0121	4.54111	6.14869	5.33338	7.41983	9.83593	19.4863	0.820693	2.20401	2.54262	1.17023	0.955854	2.89621
LOC118941188		lncRNA	Omya18			9.04851	-2.60139	0.648234	-4.01304	5.99425e-05	0.0193145	0.0125	3.40583	1.02478	2.13335	1.85496	0.894175	6.15358	13.9518	3.30601	5.08525	30.426	20.0729	20.2735
LOC110523760	FAM222A	protein_coding	Omya05	protein FAM222A-like		113.375	-0.772884	0.241962	-3.19423	0.00140202	0.1252	0.0128	53.358	85.0569	125.868	80.6906	77.7933	78.9709	148.545	166.403	100.01	184.897	175.877	83.0247
LOC110490498		lncRNA	Omya15			27.8749	1.15161	0.338953	3.39754	0.000679946	0.0856924	0.0132	56.7639	27.6691	33.0669	56.5762	41.1321	15.3839	25.4415	18.7341	11.018	19.8939	14.3378	14.4811
LOC110505773	ARHGAP5	protein_coding	OmyA25_Omy25q	rho GTPase-activating protein 5	P:signal transduction; F:GTPase activity; F:GTP binding	301.104	0.423111	0.142703	2.96497	0.00302712	0.185164	0.0135	428	338.178	302.936	275.461	299.549	425.623	247.849	287.623	266.128	285.537	220.802	235.559
LOC110536534	SULF1	protein_coding	Omya11	extracellular sulfatase Sulf-1-like isoform X3	P:kidney development; P:chondrocyte development; P:esophagus smooth muscle contraction; P:positive regulation of Wnt signaling pathway; P:heparan sulfate proteoglycan metabolic process; P:glial cell-derived neurotrophic factor receptor signaling pathway; P:negative regulation of fibroblast growth factor receptor signaling pathway; P:embryonic skeletal system development; P:bone development; P:inn…	27.7134	-2.30784	0.594188	-3.88402	0.000102743	0.027129	0.0136	24.9761	3.07435	1.06668	5.56487	7.1534	14.3584	64.8348	14.3261	34.7492	79.5758	14.3378	68.5437
LOC110486388	TMEM106A	protein_coding	Omya13	transmembrane protein 106B-like	C:integral component of membrane	22.1263	-1.61264	0.482789	-3.34026	0.000837014	0.0942912	0.0138	19.2997	2.04956	17.0668	12.9847	6.25923	8.20477	50.883	27.5501	35.5967	23.4046	53.5278	8.68863
LOC110537574	CRYBG3	protein_coding	Omya12	uncharacterized protein LOC110537574		543.697	-0.756966	0.253465	-2.98647	0.0028222	0.181901	0.0142	490.44	613.845	339.203	249.492	466.76	265.63	716.465	579.655	372.918	876.504	760.86	792.597
LOC110497206	UNC93B1	protein_coding	Omya10	protein unc-93 homolog B1	P:intracellular protein transport; P:regulation of toll-like receptor signaling pathway; P:toll-like receptor 3 signaling pathway; P:toll-like receptor 7 signaling pathway; P:toll-like receptor 9 signaling pathway; F:Toll-like receptor binding; C:lysosome; C:integral component of membrane	180.977	1.31509	0.37572	3.50019	0.000464919	0.0683152	0.0144	217.973	251.072	336.003	79.7631	420.262	244.092	119.001	109.098	48.3098	67.8734	72.6449	205.631
LOC110490746	FGD4	protein_coding	Omya15	FYVE, RhoGEF and PH domain-containing protein 4-like isoform X1	F:guanyl-nucleotide exchange factor activity; F:metal ion binding	54.2985	-1.58461	0.422959	-3.74649	0.000179328	0.0383898	0.0146	27.2467	27.6691	52.2671	5.56487	17.8835	32.8191	73.0417	41.8762	51.7	58.5116	151.981	111.021
LOC110530023	PDE4B	protein_coding	Omya08	cAMP-specific 3',5'-cyclic phosphodiesterase 4B-like isoform X3	P:cAMP catabolic process; P:signal transduction; F:3',5'-cyclic-AMP phosphodiesterase activity; F:metal ion binding	100.741	1.02636	0.279968	3.666	0.000246373	0.044511	0.0146	214.567	84.0322	94.9341	102.95	189.565	125.123	93.559	70.5283	66.1082	65.533	34.4108	67.5783
LOC110486381	MFAP4	protein_coding	Omya13	microfibril-associated glycoprotein 4-like	P:regulation of transcription, DNA-templated; P:Notch signaling pathway; P:multicellular organism development; P:cell differentiation; P:regulation of developmental process; F:calcium ion binding; F:signaling receptor activity; C:integral component of membrane	7031.84	0.717858	0.200372	3.58262	0.000340165	0.0559572	0.0146	10134.6	12843.6	5981.91	10161.5	6296.78	7058.16	3863	5363.46	6081.95	4907.95	5886.15	5803.04
LOC110503531	APOA4	protein_coding	Omya24	apolipoprotein A-IV		92.5816	1.36898	0.403571	3.39217	0.000693413	0.0860025	0.0151	132.827	117.85	104.534	47.3014	220.861	177.428	45.9588	105.792	75.4312	29.2558	32.499	21.2389
LOC110501500	SLC4A10	protein_coding	Omya22	sodium-driven chloride bicarbonate exchanger-like isoform X2	P:inorganic anion transport; P:anion transmembrane transport; F:inorganic anion exchanger activity; C:integral component of membrane	497.681	-0.730048	0.195977	-3.72518	0.000195179	0.0403995	0.0153	382.588	396.591	333.869	429.422	319.221	383.573	677.893	685.447	430.551	968.952	519.985	444.086
LOC110496842	COL28A1	protein_coding	Omya18	collagen alpha-1(XXVIII) chain-like	P:negative regulation of endopeptidase activity; F:serine-type endopeptidase inhibitor activity; C:collagen trimer	1.9769	-4.4248	1.31208	-3.37236	0.000745283	0.0895916	0.0154	0	0	0	0	0	0	5.74485	1.102	5.93279	2.34046	8.60269	0
LOC110515922	FAXDC2	protein_coding	Omya02	fatty acid hydroxylase domain-containing protein 2	P:lipid biosynthetic process; P:oxidation-reduction process; F:iron ion binding; F:oxidoreductase activity; C:integral component of membrane	1120.95	-0.566702	0.184677	-3.06861	0.00215057	0.158183	0.0155	1021.75	598.473	990.941	962.722	1102.52	745.609	1909.75	1214.41	1268.77	1181.93	1015.12	1439.42
LOC110532882	EDNRA	protein_coding	Omya09	endothelin-1 receptor-like isoform X1	P:regulation of blood pressure; P:vasoconstriction; P:enteric nervous system development; P:endothelin receptor signaling pathway; F:endothelin receptor activity; C:integral component of membrane	127.147	-0.764602	0.252376	-3.02961	0.00244871	0.171439	0.0159	116.934	45.0904	105.601	114.08	98.3593	85.1245	198.608	114.609	116.113	223.514	119.482	188.254
LOC110489088	STK40	protein_coding	Omya02	serine/threonine-protein kinase 40	P:protein phosphorylation; F:protein kinase activity; F:ATP binding	273.893	0.577291	0.19084	3.025	0.00248637	0.173463	0.0159	372.371	240.824	294.402	254.129	445.299	361.01	197.787	175.219	287.316	241.068	169.186	248.109
LOC110495055	AFMID	protein_coding	Omya17	kynurenine formamidase	P:tryptophan catabolic process to kynurenine; P:'de novo' NAD biosynthetic process from tryptophan; F:arylformamidase activity; C:cytosol	393.359	-0.987877	0.287041	-3.44159	0.000578312	0.0790038	0.016	204.35	434.508	176.001	290.301	174.364	302.551	736.162	742.751	355.12	576.924	450.207	277.071
LOC110497445	SSRP1	protein_coding	Omya19	FACT complex subunit SSRP1-like isoform X3	P:DNA replication; P:DNA repair; F:DNA binding; C:chromosome	15.6609	-1.62025	0.477413	-3.39381	0.000689268	0.0860025	0.0162	5.67639	11.2726	3.20003	11.1297	4.47088	10.256	35.2898	40.7742	22.0361	24.5749	5.73513	13.5157
LOC110487365	ZNF146	protein_coding	Omya13	zinc finger protein OZF-like		63.6755	1.01522	0.315516	3.21764	0.00129249	0.121311	0.0163	85.1458	69.6852	55.4671	57.5036	106.407	137.43	44.3174	29.7541	72.8885	46.8093	19.1171	39.5816
carm1	CARM1	protein_coding	Omya13	histone-arginine methyltransferase CARM1 isoform X1	P:peptidyl-arginine N-methylation; P:regulation of skeletal muscle fiber development; F:protein-arginine N-methyltransferase activity	149.216	0.57221	0.195676	2.92426	0.00345271	0.199472	0.0163	203.215	123.999	168.535	141.904	192.248	242.041	155.932	101.384	147.472	105.321	95.5854	112.952
LOC110496317	TMEM79	protein_coding	Omya18	transmembrane protein 79-like isoform X1	C:integral component of membrane	450.442	-0.646876	0.189437	-3.41473	0.000638447	0.083435	0.0165	397.347	345.352	340.269	328.327	420.262	274.86	392.291	646.877	481.403	416.603	820.123	541.592
LOC110538514	SPHK1	protein_coding	Omya12	sphingosine kinase 1-like	P:phosphorylation; F:NAD+ kinase activity	5.61347	2.84019	0.873363	3.25201	0.00114591	0.112146	0.017	5.67639	21.5204	2.13335	14.8397	8.04758	7.17918	4.10347	0	0	0	0	3.86162
LOC110521136		lncRNA	OmyA30_Omy04p			12.8969	1.4376	0.434101	3.31167	0.000927407	0.0999521	0.0172	4.54111	19.4709	14.9335	34.3167	15.201	24.6143	6.56555	5.51002	7.62787	4.68093	7.64683	9.65404
LOC110527649	MYC	protein_coding	Omya07	transcriptional regulator Myc-2-like	P:regulation of transcription, DNA-templated; P:neural crest cell development; F:DNA binding; F:DNA-binding transcription factor activity; F:protein dimerization activity; C:host cell nucleus	210.136	1.06002	0.331785	3.1949	0.00139878	0.1252	0.0172	263.384	270.543	236.802	167.874	281.665	485.107	240.463	76.0383	178.831	99.4697	59.263	162.188
LOC110505546	FLVCR2	protein_coding	OmyA25_Omy25q	feline leukemia virus subgroup C receptor-related protein 2-like isoform X1	P:transmembrane transport; F:transmembrane transporter activity; C:integral component of membrane	8.15839	1.80991	0.612277	2.95603	0.00311626	0.187666	0.0172	13.6233	21.5204	3.20003	15.7671	5.36505	16.4095	3.28277	0	1.69508	9.36185	4.77927	2.89621
LOC110490155	PIM3	protein_coding	Omya15	serine/threonine-protein kinase pim-3	P:protein phosphorylation; P:negative regulation of apoptotic process; F:protein serine/threonine kinase activity; F:ATP binding; C:cytoplasm	21.5715	-1.50525	0.408867	-3.68152	0.000231845	0.0431328	0.0178	18.1644	12.2974	8.5334	10.2023	6.25923	12.3072	26.2622	48.4882	55.9377	31.5963	15.2937	13.5157
LOC110517977	ACTB	protein_coding	NW_023493664.1	Actin, cytoplasmic 1	F:ATP binding; C:plasma membrane; C:focal adhesion; C:actin cytoskeleton; C:integral component of membrane; C:dense body	2019.93	-0.661479	0.197391	-3.35111	0.000804874	0.0923704	0.0178	1355.52	1463.39	1493.35	1700.07	2001.16	1374.3	2300.4	1569.26	1785.77	3236.86	3418.13	2540.94
LOC110518153	GIMAP4	protein_coding	Omya19	GTPase IMAP family member 4-like	F:GTP binding	4.44535	5.64051	1.17867	4.7855	1.7056e-06	0.00177695	0.0179	1.13528	7.17348	21.3335	0.927478	12.5185	10.256	0	0	0	0	0	0
LOC110487810	DNASE2	protein_coding	Omya02	deoxyribonuclease-2-alpha-like	P:DNA metabolic process; F:deoxyribonuclease II activity	51.15	-0.78923	0.247789	-3.18508	0.00144713	0.12705	0.0179	26.1114	42.0161	48.0004	38.9541	33.9787	35.8959	52.5244	42.9782	69.4984	71.3841	104.188	48.2702
sez6l2	SEZ6L2	protein_coding	Omya12	seizure protein 6 homolog isoform X1	C:integral component of membrane	688.712	-0.927702	0.255648	-3.62883	0.000284709	0.0495518	0.0182	322.419	453.979	413.87	584.311	574.061	498.44	1329.52	436.394	688.203	1313	919.532	730.811
LOC110512078	STX12	protein_coding	Omya03	syntaxin-12-like isoform X1	P:intracellular protein transport; P:vesicle-mediated transport; P:membrane fusion; F:SNAP receptor activity; C:integral component of membrane	19.3774	-1.05912	0.345151	-3.06856	0.00215094	0.158183	0.0182	15.8939	14.347	12.8001	11.1297	16.0952	5.12798	22.9794	17.6321	18.6459	26.9153	47.7927	23.1697
LOC110520123	TGM2	protein_coding	Omya01	protein-glutamine gamma-glutamyltransferase 2-like	P:peptide cross-linking; F:protein-glutamine gamma-glutamyltransferase activity; F:metal ion binding	69.8303	-1.51929	0.480498	-3.16191	0.00156738	0.133709	0.0185	3.40583	59.4374	14.9335	57.5036	33.9787	47.1774	86.1728	50.6922	200.867	126.385	91.762	65.6475
LOC110490476	GUCA1A	protein_coding	Omya15	guanylyl cyclase-activating protein 1-like	P:positive regulation of guanylate cyclase activity; F:calcium ion binding; F:calcium sensitive guanylate cyclase activator activity	2.95143	4.02182	1.14797	3.50341	0.000459336	0.0680405	0.0186	3.40583	12.2974	4.2667	10.2023	3.5767	0	0.820693	0	0.847541	0	0	0
si:ch1073-358c10.1	MSRA	protein_coding	OmyA25_Omy25q	peptide methionine sulfoxide reductase MsrA 1-like isoform X1	P:oxidation-reduction process; F:peptide-methionine (S)-S-oxide reductase activity	79.9919	-1.96478	0.535548	-3.66873	0.000243763	0.044485	0.0187	31.7878	33.8178	5.33338	25.0419	41.1321	58.459	139.518	136.649	51.7	205.961	216.023	14.4811
ptprfa	PTPRF	protein_coding	Omya05	receptor-type tyrosine-protein phosphatase F isoform X1	P:peptidyl-tyrosine dephosphorylation; F:protein tyrosine phosphatase activity; C:integral component of membrane	224.152	-0.852174	0.281286	-3.02957	0.00244904	0.171439	0.0187	136.233	114.776	229.335	84.4005	209.237	184.607	330.739	365.866	285.621	401.389	186.392	161.222
LOC110497430		protein_coding	Omya19	uncharacterized protein LOC110497430 isoform X1	C:membrane	252.235	1.19728	0.310631	3.85436	0.000116033	0.0296166	0.0188	584.668	517.515	241.069	327.4	282.559	154.865	213.38	132.241	113.571	154.471	94.6296	210.458
rtgdnf	GDNF	protein_coding	Omya06	glial cell line-derived neurotrophic factor-like	P:signal transduction; F:growth factor activity; F:glial cell-derived neurotrophic factor receptor binding; F:receptor tyrosine kinase binding; C:extracellular region	1.71924	4.26296	1.33336	3.19715	0.00138795	0.124656	0.0188	7.94694	1.02478	5.33338	1.85496	4.47088	0	0	0	0	0	0	0
iho1	IHO1	protein_coding	Omya17	interactor of HORMAD1 protein 1 isoform X1	P:DNA recombination; P:meiotic DNA double-strand break formation	3.90887	3.43335	0.964097	3.56121	0.000369155	0.0600935	0.019	11.3528	4.09913	2.13335	2.78243	16.0952	6.15358	0	1.102	0.847541	2.34046	0	0
mfsd2ab	MFSD2A	protein_coding	Omya18	sodium-dependent lysophosphatidylcholine symporter 1	P:carbohydrate transport; P:lysophospholipid transport; P:transmembrane transport; F:symporter activity; C:integral component of membrane	32.9958	-1.66208	0.504399	-3.29517	0.000983635	0.103513	0.0191	28.3819	12.2974	36.267	2.78243	9.83593	6.15358	53.3451	40.7742	100.857	45.639	23.8964	35.7199
LOC110491573	SLC6A15	protein_coding	Omya16	sodium-dependent neutral amino acid transporter B(0)AT2-like	P:transmembrane transport; F:symporter activity; C:integral component of membrane	307.477	0.536863	0.178304	3.01095	0.00260432	0.176128	0.0192	353.071	268.493	326.403	369.136	337.104	529.208	198.608	242.441	272.908	307.771	198.818	285.76
LOC100136288	LCK	protein_coding	OmyA25_Omy25q	proto-oncogene tyrosine-protein kinase LCK-like	P:peptidyl-tyrosine phosphorylation; F:non-membrane spanning protein tyrosine kinase activity; F:ATP binding	18.6357	1.48594	0.459686	3.23251	0.0012271	0.117455	0.0194	5.67639	31.7683	32.0003	15.7671	31.2961	48.203	9.02762	7.71403	4.23771	8.19162	18.1612	11.5848
LOC110492018	AEN	protein_coding	Omya02	apoptosis-enhancing nuclease-like	P:RNA phosphodiester bond hydrolysis, exonucleolytic; F:3'-5'-exoribonuclease activity; F:nucleic acid binding	388.635	0.76576	0.256688	2.98324	0.00285218	0.182674	0.0195	547.204	336.129	359.469	523.098	445.299	726.122	306.119	222.605	465.3	276.175	150.069	306.033
LOC110501889	CNTNAP5	protein_coding	Omya22	contactin-associated protein-like 5	C:integral component of membrane	7.011	-5.7447	1.15114	-4.99044	6.0243e-07	0.000928849	0.0196	0	0	0	0.927478	0	0	0.820693	17.6321	29.6639	2.34046	7.64683	25.1005
LOC110525729	PIK3IP1	protein_coding	Omya06	phosphoinositide-3-kinase-interacting protein 1-like	P:phosphorylation; F:kinase activity; C:integral component of membrane	13.3099	-1.47041	0.477354	-3.08034	0.00206766	0.155348	0.0197	6.81166	8.19826	11.7334	4.63739	1.78835	9.23037	9.02762	36.3662	7.62787	21.0642	21.0288	22.2043
LOC110491476	NBR1	protein_coding	Omya16	next to BRCA1 gene 1 protein-like isoform X1		198.005	-0.535701	0.17835	-3.00365	0.00266759	0.177018	0.0198	136.233	173.188	158.935	159.526	177.941	163.07	214.201	261.175	153.405	246.919	336.461	195.012
LOC110487064	LGALS3BP	protein_coding	Omya13	galectin-3-binding protein A-like	P:endocytosis; F:scavenger receptor activity; C:membrane	46.0762	-0.817667	0.250708	-3.26143	0.00110852	0.112125	0.0201	28.3819	40.9913	41.6003	27.8243	29.5078	31.7935	54.9864	100.282	61.8705	44.4688	50.6603	40.547
fads2	FADS2	protein_coding	OmyA30_Omy04p	fatty acid desaturase 2-like	P:unsaturated fatty acid biosynthetic process; P:alpha-linolenic acid metabolic process; P:linoleic acid metabolic process; P:oxidation-reduction process; F:linoleoyl-CoA desaturase activity; C:integral component of membrane	4383.64	-0.841107	0.238777	-3.52257	0.000427389	0.0648449	0.0204	3267.33	3632.85	3025.09	2315.91	3994.28	2609.12	3498.61	3289.48	5003.03	6027.86	8668.64	7271.42
LOC110502710	AGPAT5	protein_coding	Omya23	1-acyl-sn-glycerol-3-phosphate acyltransferase epsilon-like isoform X1	F:transferase activity, transferring acyl groups; C:integral component of membrane	362.093	0.713797	0.234655	3.0419	0.00235089	0.16814	0.0205	317.878	251.072	474.67	472.086	557.071	626.64	302.836	169.709	253.415	278.515	270.507	370.715
LOC110494287		lncRNA	Omya17			59.3199	1.10858	0.313362	3.5377	0.000403625	0.0624576	0.0207	116.934	61.4869	55.4671	33.3892	130.55	88.2013	30.3656	45.1822	30.5115	36.2772	51.6161	31.8583
LOC110486503	PGLYRP2	protein_coding	Omya13	N-acetylmuramoyl-L-alanine amidase-like	P:peptidoglycan catabolic process; P:positive regulation of gene expression; P:negative regulation of nucleotide-binding oligomerization domain containing signaling pathway; P:negative regulation of cytokine production involved in inflammatory response; F:zinc ion binding; F:N-acetylmuramoyl-L-alanine amidase activity; C:extracellular space	82.5018	-2.96505	0.532498	-5.56818	2.57408e-08	0.000114933	0.0209	13.6233	24.5948	20.2668	20.4045	16.9893	16.4095	136.235	322.887	189.849	182.556	13.382	32.8237
LOC110527936	IP6K2	protein_coding	Omya07	inositol hexakisphosphate kinase 2-like	P:phosphorylation; P:inositol phosphate biosynthetic process; F:kinase activity	85.1364	-0.880902	0.290802	-3.02922	0.00245186	0.171439	0.0212	73.793	24.5948	58.6671	76.0532	50.968	74.8685	74.6831	136.649	88.9918	179.045	107.056	76.2669
LOC110530091	LRRC8D	protein_coding	Omya08	volume-regulated anion channel subunit LRRC8D-like	C:integral component of membrane	382.485	0.824794	0.244155	3.37815	0.000729752	0.0887487	0.0213	381.453	373.021	349.869	406.235	726.07	697.406	278.215	215.993	419.533	251.6	193.083	297.344
LOC110526112	SLC18A1	protein_coding	Omya06	chromaffin granule amine transporter	P:xenobiotic transport; P:transmembrane transport; F:xenobiotic transmembrane transporter activity; C:integral component of membrane	724	-0.915153	0.288443	-3.17274	0.00151009	0.13086	0.0215	561.962	380.194	379.736	783.719	251.263	653.305	999.604	1132.86	654.302	1522.47	615.57	753.015
LOC110525277	ARRDC3	protein_coding	Omya06	arrestin domain-containing protein 3		1730.72	-0.883217	0.285929	-3.08894	0.00200873	0.153299	0.022	1584.85	1328.12	510.937	1360.61	1070.33	1446.09	1980.33	3485.64	1339.96	2542.91	2763.37	1355.43
LOC110510408	HMGN3	protein_coding	OmyA04_Omy04q	high mobility group nucleosome-binding domain-containing protein 3-like isoform X1		20.8594	-1.21855	0.402166	-3.02998	0.00244573	0.171439	0.022	7.94694	26.6443	9.60008	7.41983	7.1534	16.4095	27.0829	52.8962	20.341	25.7451	16.2495	32.8237
itga3b	ITGA3	protein_coding	Omya16	integrin alpha-3	P:cell adhesion; P:integrin-mediated signaling pathway; P:fin morphogenesis; C:integrin complex	40.5688	0.807048	0.273818	2.94739	0.00320469	0.190786	0.022	84.0105	58.4126	36.267	38.9541	42.9204	49.2286	21.338	38.5702	27.1213	24.5749	21.9846	43.4432
LOC110488578	ARHGEF37	protein_coding	OmyA14_Omy14q	rho guanine nucleotide exchange factor 37-like	F:guanyl-nucleotide exchange factor activity; C:cytoplasm	4.51369	-4.57976	1.36438	-3.35667	0.000788872	0.0923704	0.0223	0	0	2.13335	0	0	0	11.4897	16.5301	7.62787	16.3832	0	0
LOC110499271	RHOU	protein_coding	Omya20	rho-related GTP-binding protein RhoU-like	P:endocytosis; P:cell migration; P:cell projection assembly; P:regulation of cell adhesion; P:Cdc42 protein signal transduction; P:atrioventricular canal development; F:GTPase activity; F:GTP binding	769.947	-0.450909	0.147644	-3.05402	0.00225797	0.162985	0.0224	699.331	682.505	672.005	619.555	591.05	638.947	758.32	863.972	678.033	919.802	1288.49	827.351
LOC110515254	NLRP7	protein_coding	Omya13	NACHT, LRR and PYD domains-containing protein 12-like		146.102	2.19818	0.470395	4.67306	2.96749e-06	0.00281057	0.0226	349.665	477.549	78.934	121.5	85.8408	326.14	32.8277	27.5501	36.4443	44.4688	50.6603	121.641
elapor1	ELAPOR1	protein_coding	Omya16	UPF0577 protein KIAA1324 homolog	C:integral component of membrane	21.8344	-2.93777	0.747066	-3.93241	8.40974e-05	0.0241144	0.0226	3.40583	5.12391	8.5334	7.41983	2.68253	3.07679	40.214	65.0183	68.6508	55.0009	0.955854	1.93081
LOC118937407	PRF1	protein_coding	Omya11	perforin-1-like		544.753	-4.30532	0.89919	-4.78799	1.68459e-06	0.00177695	0.0235	35.1936	26.6443	136.534	24.1144	20.566	71.7918	815.769	2078.38	1967.14	1290.77	34.4108	35.7199
LOC110537225	ETF1	protein_coding	Omya12	eukaryotic peptide chain release factor subunit 1	P:translational termination; P:brain development; F:translation release factor activity	396.402	0.902835	0.307286	2.93809	0.00330241	0.194382	0.0236	554.015	341.253	395.736	442.407	525.775	840.989	310.222	176.321	489.031	224.685	121.393	334.995
LOC118965968	LOC107987042	protein_coding	Omya09	foot protein 1 variant 1-like	F:protein binding; C:intracellular anatomical structure	36.9305	-0.978984	0.326536	-2.99809	0.00271677	0.177641	0.0238	30.6525	15.3717	40.5337	27.8243	21.4602	13.3328	65.6555	36.3662	30.5115	80.746	38.2342	42.4778
sesn1	SESN1	protein_coding	OmyA04_Omy04q	sestrin-1 isoform X1	P:determination of left/right symmetry; P:regulation of response to reactive oxygen species	789.104	-0.776238	0.250515	-3.09857	0.00194456	0.151564	0.0241	333.772	419.136	555.738	738.273	846.784	595.872	806.741	951.03	677.185	1034.48	1624.95	885.275
LOC110507447	SCN4B	protein_coding	Omya27	sodium channel subunit beta-4-like isoform X1	C:integral component of membrane	5.35535	-4.33206	1.17487	-3.68726	0.00022668	0.0431328	0.0242	0	0	1.06668	0.927478	0	1.0256	6.56555	14.3261	19.4934	19.8939	0	0.965404
LOC110491262	ABHD15	protein_coding	Omya10	protein ABHD15-like		136.402	-0.817923	0.271679	-3.01062	0.00260711	0.176128	0.0242	105.581	98.3791	104.534	75.1257	141.28	66.6638	112.435	211.585	85.6016	236.387	236.096	163.153
LOC118937409	PRF1	protein_coding	Omya11	perforin-1-like		95.7257	-4.58108	1.40634	-3.25745	0.00112418	0.112146	0.0243	1.13528	0	36.267	0.927478	2.68253	5.12798	168.242	419.864	255.957	252.77	5.73513	0
LOC110496307	RERG		Omya18	ras-related and estrogen-regulated growth inhibitor-like protein	P:signal transduction; F:GTPase activity; F:GTP binding; C:membrane	43.2107	-1.14558	0.389801	-2.93889	0.00329394	0.194249	0.0244	11.3528	19.4709	24.5335	14.8397	59.9098	30.7679	36.1105	53.9982	48.3098	38.6176	87.9386	92.6788
rims1b	RIMS1	protein_coding	Omya17	regulating synaptic membrane exocytosis protein 1-like isoform X1		6.91377	-4.24345	1.2026	-3.52856	0.000417833	0.0637042	0.0246	1.13528	1.02478	2.13335	0	0	0	14.7725	26.4481	24.5787	12.8725	0	0
LOC110504899	ETF1	protein_coding	OmyA31_Omy25p	eukaryotic peptide chain release factor subunit 1	P:translational termination; F:translation release factor activity	358.207	0.751231	0.24453	3.07214	0.00212531	0.157409	0.0246	466.599	328.955	352.003	392.323	416.686	740.481	306.119	207.177	325.456	278.515	142.422	341.753
LOC110528023	ERRFI1	protein_coding	Omya07	ERBB receptor feedback inhibitor 1-like		2143.84	-0.767792	0.258167	-2.97401	0.00293938	0.184189	0.0247	1230.64	2189.96	1187.21	2256.55	1518.31	1135.34	3007.02	3970.52	1321.32	2439.93	3158.14	2311.18
nin	NIN	protein_coding	Omya19	ninein isoform X1	P:microtubule anchoring at centrosome; C:centrosome	114.635	-0.964184	0.300936	-3.20395	0.00135555	0.123541	0.0248	85.1458	54.3135	69.3339	100.168	101.936	54.3566	125.566	228.115	122.893	225.855	59.263	148.672
LOC110535945	RFLNA	protein_coding	Omya11	refilin-A-like	P:regulation of chondrocyte development; P:actin filament bundle organization; F:filamin binding	408.025	-0.597457	0.20219	-2.95493	0.0031274	0.187975	0.0248	387.13	366.872	390.403	307.923	265.57	230.759	460.409	618.225	354.272	415.432	705.42	393.885
LOC110509735	ULK1	protein_coding	ChrY	serine/threonine-protein kinase ULK1-like isoform X1	P:protein phosphorylation; F:protein serine/threonine kinase activity; F:ATP binding	123.959	-1.85433	0.449309	-4.12708	3.67404e-05	0.0161735	0.0251	48.8169	47.14	60.8005	39.8816	90.3117	34.8703	51.7037	336.112	44.0721	239.898	327.858	166.049
LOC118965973	ENDOD1	protein_coding	Omya09	endonuclease domain-containing 1 protein-like	F:binding; F:hydrolase activity	3.16004	-3.09372	1.03089	-3.00101	0.00269083	0.177278	0.0253	0	0	0	2.78243	0	1.0256	3.28277	3.30601	6.78033	14.0428	5.73513	0.965404
ctsc	CTSC	protein_coding	Omya24	dipeptidyl peptidase 1	P:proteolysis; F:cysteine-type peptidase activity	233.488	-0.834337	0.27068	-3.08238	0.00205352	0.155031	0.0255	132.827	213.155	161.068	118.717	180.623	199.991	312.684	277.705	234.769	437.667	411.973	120.675
LOC110534462	B4GALT1	protein_coding	Omya10	beta-1,4-galactosyltransferase 1-like	P:carbohydrate metabolic process; F:transferase activity, transferring glycosyl groups; C:integral component of membrane	77.422	0.932975	0.312406	2.98642	0.00282266	0.181901	0.0255	118.069	141.42	51.2004	107.587	49.1796	142.558	60.7313	36.3662	50.8525	60.8521	77.4242	32.8237
LOC110510477	CTRB2	protein_coding	Omya26	chymotrypsin A-like	P:proteolysis; F:serine-type endopeptidase activity	3937.66	-5.61674	1.26184	-4.45123	8.53799e-06	0.00635369	0.0257	29.5172	38.9417	553.604	6.49235	32.1903	283.065	5267.21	16242.5	14617.5	10110.8	37.2783	32.8237
ccser2a	CCSER2	protein_coding	Omya01	serine-rich coiled-coil domain-containing protein 2 isoform X1		171.971	0.590928	0.200736	2.94381	0.00324197	0.192273	0.0257	194.132	320.757	163.201	177.148	201.189	183.582	125.566	157.587	128.826	128.725	185.436	97.5058
LOC110538314	PRSS3	protein_coding	Omya02	trypsin-3	P:proteolysis; P:digestion; F:serine-type endopeptidase activity; F:metal ion binding; C:extracellular space	10554.3	-5.19127	1.26343	-4.10888	3.97575e-05	0.0170222	0.0259	103.31	144.494	2355.22	30.6068	104.619	635.87	16337.5	38680.4	44080.6	23993.3	109.923	75.3015
LOC110526774		protein_coding	Omya26	uncharacterized protein LOC110526774	P:protein ubiquitination; F:ubiquitin-protein transferase activity	74.2873	0.8311	0.271367	3.06265	0.00219389	0.160426	0.0259	157.804	78.9082	81.0673	78.8356	112.666	61.5358	56.6278	42.9782	43.2246	60.8521	83.1593	33.7891
slc26a10	SLC26A10	protein_coding	Omya16	solute carrier family 26 member 10-like	P:sulfate transmembrane transport; F:secondary active sulfate transmembrane transporter activity; C:integral component of membrane	37.9677	-1.357	0.423277	-3.20595	0.00134617	0.123541	0.026	19.2997	20.4956	34.1336	9.27478	15.201	29.7423	13.9518	29.7541	53.3951	58.5116	95.5854	76.2669
rbpjl	RBPJL	protein_coding	Omya17	recombining binding protein suppressor of hairless-like protein isoform X1	P:positive regulation of transcription by RNA polymerase II; F:RNA polymerase II cis-regulatory region sequence-specific DNA binding; F:DNA-binding transcription activator activity, RNA polymerase II-specific	56.5638	-4.90197	1.62203	-3.02213	0.00251005	0.173975	0.0262	0	0	16.0001	0	0.894175	5.12798	74.6831	235.829	189.849	154.471	1.91171	0
LOC110488181	PHACTR4	protein_coding	OmyA32_Omy14p	phosphatase and actin regulator 4A-like	P:regulation of phosphoprotein phosphatase activity; F:actin binding; F:protein phosphatase 1 binding; F:protein phosphatase regulator activity	220.024	-0.714499	0.239885	-2.9785	0.0028966	0.183266	0.0266	171.427	225.452	142.934	200.335	120.714	138.456	314.325	267.787	173.746	408.411	310.653	166.049
LOC100653472		protein_coding	Omya18	VIG-B319.A protein	C:integral component of membrane	27.008	-1.00283	0.337464	-2.97166	0.00296197	0.184189	0.0271	12.4881	22.5452	14.9335	21.332	25.0369	11.2816	64.0141	45.1822	20.341	29.2558	23.8964	33.7891
LOC110494527	IP6K2	protein_coding	Omya17	inositol hexakisphosphate kinase 2-like	P:phosphorylation; P:inositol phosphate biosynthetic process; F:kinase activity	31.7381	-2.5508	0.644325	-3.95886	7.53073e-05	0.0217938	0.0272	7.94694	2.04956	19.2002	3.70991	13.4126	9.23037	12.3104	4.40802	88.1443	86.5972	34.4108	99.4366
LOC110535121	PRF1	protein_coding	Omya11	perforin-1-like		822.747	-4.44068	0.933648	-4.75626	1.97208e-06	0.00198831	0.0273	64.7108	22.5452	209.068	102.95	16.9893	18.4607	1508.43	2623.87	3755.45	1275.55	21.9846	252.936
LOC118937846	NLRP7	protein_coding	Omya12	NLR family CARD domain-containing protein 3-like		24.4372	1.83301	0.538832	3.40181	0.000669403	0.0849464	0.0273	68.1166	31.7683	26.6669	31.5343	2.68253	68.715	19.6966	9.91804	12.7131	7.02139	6.69098	7.72323
LOC110503755	A2M	protein_coding	Omya24	alpha-2-macroglobulin-like isoform X1	P:negative regulation of endopeptidase activity; F:endopeptidase inhibitor activity; C:extracellular space	2671.61	-0.978766	0.299199	-3.27128	0.0010706	0.1108	0.0274	2183.14	1762.63	2234.68	1997.79	1407.43	1206.1	5909.81	4552.38	1138.25	3510.7	3181.08	2975.37
si:ch211-255i20.3	TMED11	protein_coding	OmyA14_Omy14q	transmembrane emp24 domain-containing protein 11-like	C:endoplasmic reticulum membrane; C:integral component of membrane	54.3124	-4.91184	1.49005	-3.29644	0.000979187	0.103394	0.028	1.13528	0	13.8668	0	0.894175	5.12798	79.6072	228.115	199.172	122.874	0.955854	0
LOC118938860		lncRNA	Omya15			66.2045	0.899452	0.283774	3.16961	0.00152645	0.131793	0.0282	47.6817	128.098	101.334	73.2708	41.1321	126.148	50.0623	40.7742	50.8525	40.9581	46.8369	47.3048
c8h10orf67	C10orf67	protein_coding	Omya08	uncharacterized protein C10orf67 homolog, mitochondrial isoform X1		25.0591	-2.6359	0.624151	-4.22318	2.40877e-05	0.0122759	0.0283	13.6233	2.04956	13.8668	5.56487	1.78835	5.12798	27.9036	83.7524	84.7541	42.1283	12.4261	7.72323
LOC110495707	MYH7B	protein_coding	Omya18	myosin-7B-like isoform X2	C:membrane; C:integral component of membrane	460.222	-4.73357	1.30932	-3.61529	0.000300017	0.0504141	0.0283	7.94694	8.19826	98.1341	0	8.94175	76.9197	866.652	1117.43	2173.94	1149.17	11.4703	3.86162
robo1	ROBO1	protein_coding	Omya27	roundabout homolog 1 isoform X1	P:axon midline choice point recognition; P:Roundabout signaling pathway; F:axon guidance receptor activity	24.6793	-1.42181	0.424356	-3.3505	0.000806661	0.0923704	0.0285	9.08222	29.7187	12.8001	9.27478	7.1534	12.3072	31.1863	71.6303	20.341	45.639	28.6756	18.3427
LOC110520067	SLC4A10	protein_coding	Omya03	sodium-driven chloride bicarbonate exchanger-like isoform X1	P:inorganic anion transport; P:anion transmembrane transport; F:inorganic anion exchanger activity; C:integral component of membrane	2.31457	-4.10525	1.36779	-3.00137	0.00268765	0.177278	0.0285	0	0	0	0	0.894175	0	4.92416	11.02	5.08525	5.85116	0	0
LOC110501549		protein_coding	Omya22	uncharacterized protein LOC110525178		9.09269	5.23316	1.08475	4.82429	1.40506e-06	0.00162649	0.029	19.2997	1.02478	6.40005	11.1297	20.566	48.203	1.64139	0	0.847541	0	0	0
ptprna	PTPRN	protein_coding	Omya22	receptor-type tyrosine-protein phosphatase-like N	P:peptidyl-tyrosine dephosphorylation; F:protein tyrosine phosphatase activity; C:integral component of membrane; C:secretory granule	2.59906	-4.274	1.36456	-3.13214	0.00173538	0.140776	0.029	0	0	1.06668	0	0	0	7.38624	12.1221	5.93279	4.68093	0	0
aqp12	AQP12B	protein_coding	Omya05	aquaporin-12-like	P:transmembrane transport; F:channel activity; C:integral component of membrane	97.3795	-1.46584	0.40248	-3.64201	0.000270518	0.0475003	0.0291	32.923	53.2887	57.6005	27.8243	52.7563	86.1501	110.794	234.727	244.092	162.662	45.881	59.855
LOC110490917	SLC7A3	protein_coding	Omya15	probable cationic amino acid transporter	P:transmembrane transport; F:transmembrane transporter activity; C:integral component of membrane	8.63736	-5.04995	1.26815	-3.98214	6.82979e-05	0.020928	0.0292	0	0	1.06668	0.927478	0	1.0256	10.669	36.3662	31.359	22.2344	0	0
LOC118965303	SLC6A17	protein_coding	Omya07	sodium-dependent neutral amino acid transporter SLC6A17-like	P:regulation of ion transmembrane transport; P:protein homooligomerization; P:potassium ion transmembrane transport; F:voltage-gated potassium channel activity; F:symporter activity; C:voltage-gated potassium channel complex	77.0456	0.933206	0.312986	2.98162	0.00286724	0.183142	0.0292	66.9814	61.4869	80.0006	101.095	143.962	152.814	38.5726	36.3662	37.2918	57.3414	100.365	48.2702
ela3l	CELA2A	protein_coding	Omya11	chymotrypsin-like elastase family member 2A	P:proteolysis; F:serine-type endopeptidase activity	3562.15	-5.1627	1.27516	-4.04867	5.151e-05	0.0185051	0.0293	36.3289	47.14	792.54	9.27478	42.9204	232.81	4343.93	13895.2	14430.2	8859.82	34.4108	21.2389
LOC110514884	RFX1	protein_coding	Omya13	MHC class II regulatory factor RFX1-like	P:regulation of transcription, DNA-templated; F:DNA binding; F:DNA-binding transcription factor activity	49.2408	-0.825953	0.281436	-2.93478	0.00333787	0.194473	0.0293	46.5464	38.9417	28.8002	30.6068	38.4495	29.7423	96.0211	78.2424	45.7672	81.9162	41.1017	34.7545
LOC110538203	C1QB	protein_coding	Omya12	complement C1q-like protein 2		5892.5	1.11115	0.336429	3.30276	0.000957376	0.101693	0.0296	15089	7522.93	4582.44	5334.85	8476.78	7328.91	3364.84	4322.06	1818.82	1981.2	6917.52	3970.71
LOC110518951	NIP7	protein_coding	Omya26	60S ribosome subunit biogenesis protein NIP7 homolog	P:ribosome assembly; F:RNA binding	128.076	1.1156	0.333199	3.34814	0.000813547	0.0928008	0.0298	306.525	148.593	233.602	77.9082	85.8408	199.991	95.2004	38.5702	96.6197	87.7674	72.6449	93.6442
LOC110510038	SYCN	protein_coding	ChrY	syncollin	P:exocytosis; C:secretory granule membrane	4883.17	-5.1649	1.26952	-4.0684	4.73374e-05	0.0181719	0.0299	42.0053	75.8339	1114.68	13.9122	47.3913	295.372	5065.32	20664.8	16484.7	14702.8	40.1459	51.1664
LOC110503682	PRSS3	protein_coding	Omya03	trypsin-3	P:proteolysis; P:digestion; F:serine-type endopeptidase activity; F:metal ion binding; C:extracellular space	5.29778	-2.40868	0.763421	-3.15512	0.00160432	0.134771	0.0299	1.13528	3.07435	2.13335	1.85496	1.78835	0	3.28277	16.5301	16.1033	12.8725	2.86756	1.93081
LOC110538696	ALDH3B2	protein_coding	Omya12	aldehyde dehydrogenase family 3 member B1-like	P:cellular aldehyde metabolic process; P:oxidation-reduction process; F:oxidoreductase activity, acting on the aldehyde or oxo group of donors, NAD or NADP as acceptor; C:integral component of membrane	225.64	0.843082	0.283237	2.97659	0.00291471	0.184039	0.03	244.085	443.731	270.935	393.251	177.047	209.222	118.18	119.017	155.1	196.599	275.286	105.229
rapgef4a	RAPGEF4	protein_coding	Omya22	rap guanine nucleotide exchange factor 4-like isoform X1	P:small GTPase mediated signal transduction; F:guanyl-nucleotide exchange factor activity; C:integral component of membrane	20.0727	-1.01852	0.347003	-2.93518	0.00333355	0.194473	0.03	14.7586	17.4213	13.8668	10.2023	8.94175	14.3584	27.9036	24.2441	27.1213	50.32	12.4261	19.3081
LOC110500648	PLIN2	protein_coding	Omya21	perilipin-2-like isoform X2		704.705	0.767538	0.228403	3.36046	0.000778124	0.0923704	0.0305	1204.53	597.448	540.804	664.074	1401.17	918.935	501.444	483.78	574.633	581.605	440.649	547.384
LOC110485716	ERP27	protein_coding	Omya13	endoplasmic reticulum resident protein 27		117.382	-3.7344	0.939058	-3.97675	6.98647e-05	0.0212002	0.0307	24.9761	5.12391	41.6003	0.927478	11.6243	14.3584	132.952	389.008	476.318	286.707	11.4703	13.5157
rgs3a	RGS3	protein_coding	Omya05	regulator of G-protein signaling 3-like isoform X3		316.423	-0.718858	0.231297	-3.10794	0.00188396	0.147948	0.0307	182.78	227.502	295.469	223.522	274.512	230.759	393.933	521.248	237.312	351.07	603.144	255.832
LOC110520181	ADPRH	protein_coding	Omya03	protein ADP-ribosylarginine hydrolase-like	P:protein de-ADP-ribosylation; F:magnesium ion binding; F:ADP-ribosylarginine hydrolase activity	60.3595	-1.02498	0.34839	-2.94204	0.00326059	0.193011	0.0314	28.3819	21.5204	39.467	48.2289	56.3331	44.1007	92.7383	123.425	38.1393	80.746	33.4549	117.779
LOC110521512	MKNK2	protein_coding	OmyA30_Omy04p	MAP kinase-interacting serine/threonine-protein kinase 2-like	P:protein phosphorylation; F:nucleic acid binding; F:protein serine/threonine kinase activity; F:ATP binding	334.252	-0.638254	0.206554	-3.09001	0.00200147	0.153299	0.0315	199.809	252.096	269.869	306.995	267.358	271.783	276.574	441.904	302.572	440.007	651.893	330.168
tdo2a	TDO2	protein_coding	OmyA14_Omy14q	tryptophan 2,3-dioxygenase A-like	P:tryptophan catabolic process to kynurenine; P:oxidation-reduction process; F:tryptophan 2,3-dioxygenase activity; F:heme binding; F:metal ion binding	4799.34	-1.40171	0.352891	-3.97207	7.12503e-05	0.0214128	0.0316	2000.36	1898.92	4115.23	4587.31	1635.45	1575.32	5865.49	4725.4	3867.33	6217.44	14962	6141.9
LOC110492165		protein_coding	Omya16	2-epi-5-epi-valiolone synthase-like		7.84305	-4.46889	1.14713	-3.8957	9.79162e-05	0.0266119	0.0316	0	1.02478	2.13335	0.927478	0	0	7.38624	33.0601	22.8836	25.7451	0.955854	0
LOC110502669	TRPM1	protein_coding	Omya02	transient receptor potential cation channel subfamily M member 1-like	P:ion transmembrane transport; P:protein tetramerization; F:ion channel activity; C:integral component of membrane	32.2552	-1.75567	0.476795	-3.68224	0.000231193	0.0431328	0.0316	17.0292	11.2726	16.0001	30.6068	6.25923	7.17918	71.4003	15.4281	44.0721	105.321	25.8081	36.6853
mlnl	MLN	protein_coding	Omya07	promotilin-like isoform X1		12.9541	-5.61283	1.72021	-3.26288	0.00110285	0.112125	0.0316	0	0	2.13335	0	0	1.0256	42.676	61.7123	18.6459	29.2558	0	0
ela2	CELA2B	protein_coding	Omya09	chymotrypsin-like elastase family member 2A	P:proteolysis; F:serine-type endopeptidase activity	5963.96	-5.35685	1.26193	-4.24497	2.18625e-05	0.0115815	0.0321	59.0344	72.7596	1142.41	19.477	56.3331	354.856	7160.55	27676.9	19707.9	15227.1	43.9693	46.3394
LOC118941484	IFI27L2	protein_coding	Omya19	interferon alpha-inducible protein 27-like protein 2A		8.65715	-2.20045	0.656705	-3.35074	0.000805959	0.0923704	0.0321	0	3.07435	4.2667	3.70991	6.25923	1.0256	27.9036	27.5501	9.32295	3.5107	11.4703	5.79242
LOC110498821	NRAP	protein_coding	Omya20	nebulin-related-anchoring protein isoform X1	F:actin binding; F:metal ion binding	15.3688	-4.50017	0.90342	-4.98126	6.31722e-07	0.000928849	0.0327	0	0	1.06668	2.78243	2.68253	1.0256	48.4209	66.1203	7.62787	47.9795	3.82342	2.89621
LOC100272211	SOCS2	protein_coding	Omya15	suppressor of cytokine signaling 2-like	P:regulation of cell growth; P:protein ubiquitination; P:intracellular signal transduction; P:negative regulation of receptor signaling pathway via JAK-STAT; P:negative regulation of interferon-gamma-mediated signaling pathway; P:negative regulation of type I interferon-mediated signaling pathway; F:insulin-like growth factor receptor binding; F:JAK pathway signal transduction adaptor activity; C…	235.737	-1.08659	0.294525	-3.6893	0.000224875	0.0431195	0.0329	96.4986	147.569	128.001	197.553	223.544	111.79	333.201	243.543	206.8	269.153	636.599	234.593
cbln17	C1QB	protein_coding	Omya12	complement C1q-like protein 2		170.398	-6.44825	1.54432	-4.17546	2.97379e-05	0.0140827	0.0336	3.40583	4.09913	13.8668	1.85496	0	0	340.588	804.464	233.074	642.457	0	0.965404
LOC110496772		lncRNA	Omya02			11.7756	1.62313	0.50344	3.22407	0.00126381	0.119698	0.0336	34.0583	29.7187	8.5334	18.5496	9.83593	6.15358	4.10347	3.30601	5.08525	4.68093	9.55854	7.72323
cpb1	CPA3	protein_coding	Omya15	carboxypeptidase B	P:proteolysis; P:regulation of vasoconstriction; P:angiotensin-activated signaling pathway; P:cellular response to xenobiotic stimulus; F:metallocarboxypeptidase activity; F:angiotensin type II receptor activity; F:zinc ion binding; C:integral component of membrane	8905.13	-5.81299	1.23712	-4.69881	2.61685e-06	0.00255592	0.0337	93.0927	91.2056	993.074	15.7671	92.9942	581.513	10708.4	31876.6	41919.4	20355	60.2188	74.3361
LOC110537812	PRSS1	protein_coding	Omya02	Trypsin precursor	P:proteolysis; P:response to food; P:positive regulation of interleukin-8 production; P:response to starvation; P:protein digestion; P:positive regulation of cytokine production involved in inflammatory response; F:serine-type endopeptidase activity; C:extracellular region	9418.94	-5.35812	1.23958	-4.32254	1.54246e-05	0.00909614	0.0337	111.257	129.123	1762.15	27.8243	81.37	578.436	11748.2	32583	44247.6	21572.1	101.321	84.9555
LOC110487284	DDX17	protein_coding	Omya13	probable ATP-dependent RNA helicase DDX17	P:alternative mRNA splicing, via spliceosome; F:RNA binding; F:RNA helicase activity; F:ATP binding; C:cytoplasm; C:ribonucleoprotein complex	50.4068	-1.31996	0.42089	-3.13612	0.00171201	0.140443	0.034	28.3819	11.2726	25.6002	21.332	42.0262	44.1007	65.6555	94.7724	18.6459	74.8948	136.687	41.5124
LOC110499430		protein_coding	Omya02	high choriolytic enzyme 1-like	P:proteolysis; F:metalloendopeptidase activity; F:zinc ion binding	6894.34	-4.83415	1.26618	-3.81789	0.000134597	0.0311617	0.0344	95.3633	98.3791	2089.62	21.332	83.1583	414.341	11525	21043.9	33577.9	13633.2	67.8656	82.0593
LOC118964552	CNTFR	protein_coding	Omya05	ciliary neurotrophic factor receptor subunit alpha-like	P:cytokine-mediated signaling pathway; P:positive regulation of axon regeneration; F:cytokine receptor activity; F:cytokine binding; C:external side of plasma membrane; C:receptor complex	33.6047	1.27194	0.392709	3.23888	0.00120001	0.11576	0.0344	86.2811	62.5117	64.0005	13.9122	25.0369	33.8447	21.338	23.1421	19.4934	15.213	13.382	25.1005
LOC110528894	ZNF728	protein_coding	Omya18	oocyte zinc finger protein XlCOF6-like		64.401	0.964926	0.317522	3.03893	0.00237422	0.169421	0.0348	90.8222	55.3382	53.3338	105.733	56.3331	149.737	36.9312	47.3862	73.7361	40.9581	24.8522	37.6507
LOC110537790	PRSS1	protein_coding	Omya02	trypsin-1	P:proteolysis; F:serine-type endopeptidase activity	4961.46	-5.11522	1.2725	-4.01981	5.82458e-05	0.0191949	0.0351	52.2228	53.2887	1082.68	8.3473	95.6768	377.42	5945.1	20068.6	21288.5	10473.6	56.3954	35.7199
LOC110494786	CELA1	protein_coding	Omya17	elastase-1-like	P:proteolysis; F:serine-type endopeptidase activity; F:metal ion binding; C:extracellular region	4323.52	-5.02344	1.24911	-4.0216	5.78031e-05	0.0191949	0.0353	46.5464	59.4374	1100.81	11.1297	59.0156	270.757	4535.15	15434.7	19606.2	10643.3	55.4395	59.855
angptl4	ANGPTL4	protein_coding	Omya28	angiopoietin-related protein 4-like	P:angiogenesis; P:response to bacterium; P:negative regulation of apoptotic process; P:apoptotic process involved in blood vessel morphogenesis; C:extracellular space	766.658	-0.79362	0.266375	-2.97933	0.00288879	0.183142	0.0355	677.761	562.606	499.204	541.647	488.22	595.872	1056.23	1271.71	465.3	1398.43	1179.52	463.394
LOC110501550		protein_coding	Omya22	uncharacterized protein LOC110501550 isoform X1		29.7326	2.47322	0.643039	3.84614	0.000119993	0.029765	0.036	64.7108	1.02478	18.1335	38.0266	61.6981	118.969	13.9518	8.81604	8.47541	4.68093	3.82342	14.4811
pla2g1b	PLA1A	protein_coding	Omya06	phospholipase A2-like	P:phospholipid metabolic process; P:lipid catabolic process; P:arachidonic acid secretion; F:phospholipase A2 activity; F:calcium ion binding; F:phospholipase A2 activity (consuming 1,2-dipalmitoylphosphatidylcholine); F:phospholipase A2 activity consuming 1,2-dioleoylphosphatidylethanolamine); C:extracellular region	1405.48	-4.90616	1.22253	-4.01312	5.99205e-05	0.0193145	0.0362	21.5703	35.8674	376.536	7.41983	10.7301	92.3037	1579.01	5054.9	6431.99	3216.97	17.2054	21.2389
LOC110538769		lncRNA	Omya13			42.0422	1.17298	0.371684	3.15585	0.00160032	0.134771	0.0365	47.6817	52.2639	32.0003	43.5915	57.2272	116.918	18.0552	18.7341	50.8525	31.5963	13.382	22.2043
LOC110526219		protein_coding	Omya06	low choriolytic enzyme-like	P:proteolysis; F:metalloendopeptidase activity; F:zinc ion binding	347.085	-4.77523	1.19543	-3.99458	6.48104e-05	0.0201942	0.0366	5.67639	9.22304	93.8674	0.927478	12.5185	24.6143	372.595	1445.83	1419.63	767.672	8.60269	3.86162
LOC100135995	UBB	protein_coding	Omya11	polyubiquitin-like	P:defense response to virus; P:cellular response to type I interferon; P:cellular response to virus; C:extracellular space	10.8786	3.06127	0.70611	4.33539	1.455e-05	0.00874539	0.0367	5.67639	48.1648	30.9336	16.6946	4.47088	10.256	1.64139	1.102	1.69508	7.02139	0.955854	1.93081
LOC110518269	TRIM16	protein_coding	NW_023493662.1	tripartite motif-containing protein 16-like	F:zinc ion binding	17.5436	-1.80302	0.529428	-3.4056	0.000660199	0.0845426	0.0367	17.0292	8.19826	9.60008	0.927478	6.25923	5.12798	13.9518	14.3261	20.341	60.8521	15.2937	38.6162
cbpa1	CPA1	protein_coding	Omya01	carboxypeptidase A1-like	P:proteolysis; F:metallocarboxypeptidase activity; F:zinc ion binding	5014.73	-4.92009	1.28393	-3.83207	0.000127071	0.0305509	0.0368	72.6578	65.5861	1298.14	12.9847	56.3331	418.443	7197.48	21322.7	20912.2	8740.46	42.0576	37.6507
LOC110537821	TMPRSS9	protein_coding	Omya02	transmembrane protease serine 9-like	P:proteolysis; P:digestion; F:serine-type endopeptidase activity; F:metal ion binding; C:extracellular space	3786.77	-5.36052	1.25008	-4.28815	1.80165e-05	0.0102383	0.0371	29.5172	34.8426	684.805	9.27478	32.1903	289.218	5550.35	10843.7	19460.4	8408.12	59.263	39.5816
LOC110525547	PLA2G1B	protein_coding	Omya06	phospholipase A2, minor isoenzyme-like	P:phospholipid metabolic process; P:lipid catabolic process; P:arachidonic acid secretion; F:phospholipase A2 activity; F:calcium ion binding; F:phospholipase A2 activity (consuming 1,2-dipalmitoylphosphatidylcholine); F:phospholipase A2 activity consuming 1,2-dioleoylphosphatidylethanolamine); C:extracellular region; C:integral component of membrane	274.066	-4.4983	1.21255	-3.70979	0.00020743	0.040775	0.0371	4.54111	11.2726	78.934	2.78243	0.894175	41.0239	307.76	1079.96	1160.28	589.797	4.77927	6.75783
LOC110492381	TMED6	protein_coding	Omya02	transmembrane emp24 domain-containing protein 6-like	C:endoplasmic reticulum membrane; C:integral component of membrane	27.9974	-6.31546	1.63237	-3.86889	0.000109331	0.0282408	0.0372	0	0	3.20003	0	0	1.0256	24.6208	126.731	112.723	66.7032	0	0.965404
ela2l	CELA2B	protein_coding	Omya09	chymotrypsin-like elastase family member 2A	P:proteolysis; F:serine-type endopeptidase activity	3928.74	-4.88808	1.28831	-3.79419	0.000148124	0.0334763	0.0373	53.358	42.0161	1117.88	7.41983	59.0156	260.502	4691.9	13697.9	18510.3	8625.78	35.3666	43.4432
socs2	SOCS2	protein_coding	Omya21	suppressor of cytokine signaling 2-like	P:regulation of cell growth; P:protein ubiquitination; P:intracellular signal transduction; P:negative regulation of receptor signaling pathway via JAK-STAT; P:negative regulation of interferon-gamma-mediated signaling pathway; P:negative regulation of type I interferon-mediated signaling pathway; F:insulin-like growth factor receptor binding; F:JAK pathway signal transduction adaptor activity; C…	50.9554	-1.00334	0.336138	-2.98491	0.00283664	0.182051	0.0375	23.8408	36.8922	20.2668	50.0838	42.0262	29.7423	65.6555	52.8962	47.4623	91.2781	121.393	29.9275
LOC118946510		lncRNA	Omya03			691.579	1.08718	0.367438	2.95881	0.00308827	0.187425	0.0376	399.618	1049.38	602.671	1744.59	929.942	916.883	685.279	656.795	415.295	203.62	503.735	191.15
LOC110528382	DRAM2	protein_coding	Omya07	DNA damage-regulated autophagy modulator protein 2-like	P:regulation of autophagy; C:integral component of membrane	25.7014	-3.65081	0.983416	-3.71237	0.000205325	0.0406167	0.0383	5.67639	1.02478	3.20003	0	10.7301	2.05119	50.883	125.629	53.3951	4.68093	1.91171	49.2356
fabp2	FABP2	protein_coding	Omya10	fatty acid-binding protein, intestinal-like	P:response to lipid; F:fatty acid binding; C:cytoplasm; C:brush border membrane	209.707	1.19237	0.35382	3.36998	0.000751728	0.0900202	0.0384	140.774	144.494	370.136	362.644	186.883	545.617	107.511	72.7323	184.764	166.173	80.2918	154.465
LOC118937741	TAC1	protein_coding	Omya12	protachykinin-1-like isoform X2		609.719	-1.362	0.325812	-4.18033	2.91093e-05	0.0139971	0.0386	324.689	556.457	196.268	338.53	272.724	359.984	481.747	800.056	706.849	1950.78	757.992	570.554
LOC110523637	CEL	protein_coding	Omya05	bile salt-activated lipase-like	P:lipid metabolic process; F:hydrolase activity, acting on ester bonds; C:integral component of membrane	3787.51	-5.36551	1.26083	-4.25552	2.0856e-05	0.0112389	0.0388	36.3289	37.9169	743.473	12.0572	38.4495	208.196	4306.18	18358.3	13517.4	8122.58	29.6315	39.5816
LOC110499762	CPA4	protein_coding	Omya02	carboxypeptidase A2-like	P:proteolysis; F:metallocarboxypeptidase activity; F:zinc ion binding	3084.79	-5.06929	1.24805	-4.06178	4.87005e-05	0.0181719	0.0394	28.3819	60.4622	663.472	8.3473	46.4971	263.578	3646.34	15132.7	10439.2	6667.98	25.8081	34.7545
LOC110485785	SORCS3	protein_coding	Omya13	VPS10 domain-containing receptor SorCS3-like isoform X1	C:integral component of membrane	8.04909	-4.50693	1.20459	-3.74145	0.000182959	0.0388988	0.0401	0	1.02478	0	0	0	3.07679	31.1863	2.20401	3.39016	32.7665	22.9405	0
LOC110531887	CCKAR	protein_coding	Omya09	cholecystokinin receptor type A-like	P:G protein-coupled receptor signaling pathway; F:gastrin receptor activity; C:integral component of membrane	3.13977	-3.0399	0.989305	-3.07276	0.00212087	0.157409	0.0402	0	1.02478	2.13335	0	0.894175	0	2.46208	15.4281	5.08525	5.85116	2.86756	1.93081
cpa5	CPA1	protein_coding	Omya02	carboxypeptidase A1-like	P:proteolysis; F:metallocarboxypeptidase activity; F:zinc ion binding	1531.81	-5.15158	1.28167	-4.01941	5.83432e-05	0.0191949	0.0403	17.0292	18.4461	355.203	4.63739	13.4126	94.3549	1424.72	6416.97	6622.69	3385.48	18.1612	10.6194
LOC110503652	PRSS1	protein_coding	Omya03	Trypsin-1 precursor	P:proteolysis; P:digestion; F:serine-type endopeptidase activity; F:metal ion binding; C:extracellular space	14532.4	-5.29212	1.26266	-4.19123	2.77445e-05	0.0135493	0.0404	118.069	176.263	3001.62	45.4464	155.587	843.04	13464.3	56714.7	66960	32624.9	131.908	153.499
LOC110495805	GAMT	protein_coding	Omya01	guanidinoacetate N-methyltransferase	P:creatine biosynthetic process; P:methylation; F:guanidinoacetate N-methyltransferase activity	113.423	-4.05563	1.14011	-3.55722	0.000374797	0.0606957	0.0408	1.13528	3.07435	35.2003	1.85496	6.25923	29.7423	137.056	417.66	502.592	218.833	5.73513	1.93081
LOC110522807	GNAS	protein_coding	Omya01	guanine nucleotide-binding protein G(s) subunit alpha isoform X1	P:renal water homeostasis; P:activation of adenylate cyclase activity; P:sensory perception of smell; P:positive regulation of GTPase activity; P:positive regulation of cAMP-mediated signaling; P:developmental growth; P:regulation of insulin secretion; P:cognition; P:bone development; P:hair follicle placode formation; P:platelet aggregation; P:cellular response to glucagon stimulus; P:cellular r…	122.549	-1.36771	0.357456	-3.82623	0.000130119	0.0308061	0.0415	79.4694	53.2887	76.8006	84.4005	61.6981	55.3822	123.925	79.3444	207.648	66.7032	214.111	367.819
gs02	GLUL	protein_coding	Omya08	glutamine synthetase	P:glutamine biosynthetic process; P:response to food; F:glutamate-ammonia ligase activity; F:ATP binding	2687.44	-0.653595	0.209033	-3.12676	0.00176745	0.142375	0.0417	1902.72	2373.4	2082.15	2034.89	1969.87	2170.16	3070.21	3308.22	1864.59	2697.38	5593.66	3181.97
LOC110528107	ENDOU	protein_coding	Omya07	poly(U)-specific endoribonuclease	P:endocytosis; P:immune response; P:RNA phosphodiester bond hydrolysis, endonucleolytic; F:endoribonuclease activity; F:scavenger receptor activity; F:polysaccharide binding	1398.05	-4.98781	1.22937	-4.0572	4.96637e-05	0.0182616	0.0419	21.5703	16.3965	317.869	3.70991	25.9311	127.174	1504.33	5873.69	6173.49	2673.98	21.0288	17.3773
LOC110520660	ZC3H15	protein_coding	Omya03	zinc finger CCCH domain-containing protein 15	C:cytoplasm	10.9281	3.14939	0.820795	3.83699	0.00012455	0.0302815	0.0421	27.2467	13.3222	8.5334	51.9388	14.3068	2.05119	0	0	1.69508	8.19162	0.955854	2.89621
LOC118948950	PDIA2	protein_coding	NW_023493726.1	protein disulfide-isomerase-like	P:cell redox homeostasis; F:protein disulfide isomerase activity	101.487	-4.41275	1.4729	-2.99596	0.00273579	0.177769	0.0422	1.13528	0	41.6003	0.927478	1.78835	9.23037	150.187	520.146	240.702	249.259	2.86756	0
spink4	SPINK7	protein_coding	Omya10	probable pancreatic secretory proteinase inhibitor	P:negative regulation of endopeptidase activity; F:serine-type endopeptidase inhibitor activity; C:extracellular region	259.642	-2.7189	0.699557	-3.88659	0.00010166	0.027129	0.0425	99.9044	31.7683	86.4007	99.2402	18.7777	74.8685	219.125	910.256	952.636	479.795	91.762	51.1664
tsc2	TSC2	protein_coding	NW_023493762.1	tuberin isoform X1	P:negative regulation of TOR signaling; P:positive regulation of GTPase activity; P:regulation of small GTPase mediated signal transduction; F:GTPase activator activity; C:TSC1-TSC2 complex	53.5645	-1.22208	0.387198	-3.15622	0.0015983	0.134771	0.0426	36.3289	39.9665	23.4669	37.0991	24.1427	31.7935	124.745	125.629	37.2918	86.5972	55.4395	20.2735
LOC110490255	TNNI1	protein_coding	Omya15	troponin I, slow skeletal muscle-like	C:troponin complex	202.116	-1.09763	0.332409	-3.30205	0.000959824	0.101693	0.0429	135.098	89.1561	156.801	145.614	108.195	137.43	203.532	250.155	444.112	476.284	192.127	86.8863
LOC110493692		protein_coding	Omya17	uncharacterized protein LOC110493692	P:protein ubiquitination; F:ubiquitin-protein transferase activity	99.7709	-2.08891	0.493526	-4.23262	2.3098e-05	0.0120322	0.0443	18.1644	62.5117	44.8004	28.7518	36.6612	36.9215	353.719	134.445	111.875	287.877	53.5278	27.9967
LOC110509852	CEL	protein_coding	ChrY	bile salt-activated lipase-like	P:lipid metabolic process; F:hydrolase activity, acting on ester bonds; C:integral component of membrane	2760.85	-5.22133	1.27805	-4.0854	4.40014e-05	0.0181719	0.0445	29.5172	25.6196	529.071	3.70991	33.9787	243.066	2955.32	13733.2	10133.2	5383.07	29.6315	30.8929
LOC110500406	ENDOD1	protein_coding	Omya21	endonuclease domain-containing 1 protein-like	P:nucleic acid phosphodiester bond hydrolysis; F:nucleic acid binding; F:endonuclease activity; F:metal ion binding	74.5121	-4.87344	1.4805	-3.29175	0.000995667	0.10424	0.0445	0	2.04956	22.4002	0	0	5.12798	104.228	219.299	393.259	143.939	1.91171	1.93081
si:ch211-120k19.1	MPV17	protein_coding	Omya02	mpv17-like protein	C:integral component of membrane	4.46733	-5.0816	1.27265	-3.99295	6.52572e-05	0.0201942	0.0448	0	0	1.06668	0	0	0	6.56555	15.4281	23.7312	5.85116	0	0.965404
LOC118937408	PRF1	protein_coding	Omya11	perforin-1-like		859.643	-5.52764	1.14294	-4.83635	1.32246e-06	0.00158974	0.0454	13.6233	11.2726	110.934	3.70991	17.8835	61.5358	937.232	4649.36	2292.6	2190.67	13.382	13.5157
LOC110521098	ARHGAP11A-SCG5	protein_coding	OmyA04_Omy04q	neuroendocrine protein 7B2	P:neuropeptide signaling pathway; C:secretory granule	9.73241	-5.72406	1.89663	-3.01801	0.0025444	0.174756	0.0454	0	0	2.13335	0	0	0	43.4967	44.0802	11.8656	15.213	0	0
LOC110537803	PRSS2	protein_coding	Omya02	trypsin-2-like	P:proteolysis; F:serine-type endopeptidase activity	1667.78	-5.65658	1.21727	-4.64693	3.36905e-06	0.00300857	0.0468	14.7586	28.6939	192.002	4.63739	18.7777	130.251	2041.88	7375.72	7712.62	2463.34	16.2495	14.4811
LOC110538364	CTRL	protein_coding	Omya02	chymotrypsin-like protease CTRL-1	P:proteolysis; F:serine-type endopeptidase activity	2994.62	-5.16803	1.25614	-4.11423	3.8848e-05	0.0168638	0.0471	38.5994	37.9169	609.071	17.6221	37.5554	231.785	3304.11	15356.4	10629	5629.99	11.4703	31.8583
LOC110507312	CYP2S1	protein_coding	Omya03	cytochrome P450 2F3-like	P:oxidation-reduction process; F:iron ion binding; F:oxidoreductase activity, acting on paired donors, with incorporation or reduction of molecular oxygen, reduced flavin or flavoprotein as one donor, and incorporation of one atom of oxygen; F:heme binding; C:integral component of membrane	162.151	-0.701386	0.239951	-2.92303	0.00346638	0.199888	0.0475	113.528	133.222	128.001	163.236	113.56	89.2269	188.759	223.707	146.625	147.449	351.754	146.741
LOC110529118	APOD	protein_coding	Omya08	apolipoprotein D-like	P:lipid transport; P:aging; F:lipid binding	7.85706	-5.40433	1.33868	-4.03707	5.41226e-05	0.0189647	0.0482	0	0	1.06668	0	0	1.0256	6.56555	35.2642	15.2557	35.107	0	0
LOC110505880	SLC30A2	protein_coding	OmyA25_Omy25q	zinc transporter 3	P:response to zinc ion; P:regulation of sequestering of zinc ion; P:zinc ion transmembrane transport; F:zinc ion transmembrane transporter activity; C:plasma membrane; C:integral component of membrane	34.0833	-4.20363	1.2316	-3.41315	0.000642162	0.083435	0.0484	2.27055	0	13.8668	0.927478	0	4.10239	41.8553	175.219	102.552	64.3627	1.91171	1.93081
LOC110532712		lncRNA	Omya09			3876.72	-5.41539	1.24355	-4.35479	1.33194e-05	0.00849206	0.0485	32.923	52.2639	724.272	13.9122	64.3806	177.428	4196.2	11241.6	21170.7	8782.59	33.4549	30.8929
LOC110521643	CELA3A	protein_coding	OmyA30_Omy04p	proproteinase E-like	P:proteolysis; F:serine-type endopeptidase activity	631.476	-4.79241	1.4091	-3.40104	0.000671309	0.0849464	0.0493	6.81166	4.09913	188.801	2.78243	7.1534	54.3566	702.513	2378.13	3132.51	1097.68	1.91171	0.965404
LOC110510138	PRSS2	protein_coding	Omya03	trypsin-2-like	P:proteolysis; P:digestion; F:serine-type endopeptidase activity; F:metal ion binding; C:extracellular space	2079.82	-5.0226	1.26819	-3.96046	7.48054e-05	0.0217938	0.0494	30.6525	19.4709	498.137	5.56487	32.1903	158.967	2086.2	8143.82	10254.4	3686.23	21.0288	21.2389

## Sheet: 2g Muscle
Title: Transcriptomic Profiles of Rainbow Trout (Oncorhynchus mykiss) Selectively Bred for High and Low Fillet Yield
Journal: Marine Biotechnology
Authors: Jamie Mankiewicz, Guangtu Gao, Timothy Leeds, Beth Cleveland
Corresponding Author: Beth Cleveland, USDA/ARS/NCCCWA, beth.cleveland@usda.gov
													HY						LY
Gene	Human_Symbol	Bio_type	Chr	Description	Go_name	baseMean	log2FoldChange	lfcSE	stat	pvalue	padj	ANOVA_pvalue	MP13	MP14	MP17	MP18	MP19	MP21	MP15	MP16	MP20	MP22	MP23	MP24
col11a1a	COL11A1	protein_coding	Omya11	collagen alpha-1(XI) chain	F:extracellular matrix structural constituent; C:collagen trimer	172.958	-0.747153	0.132787	-5.6267	1.83687e-08	0.000227068	0.0001	157.196	108.03	104.768	143.359	111.662	148.258	201.484	264.035	205.735	221.85	200.601	208.518
gstk1	GSTK1	protein_coding	Omya02	glutathione S-transferase kappa 1-like isoform X1	P:oxidation-reduction process; F:glutathione transferase activity; F:protein disulfide oxidoreductase activity	344.811	-0.498955	0.0914878	-5.45379	4.9308e-08	0.000336853	0.0001	282.953	311.53	259.032	294.852	293.243	269.486	398.171	470.593	436.407	382.428	367.919	371.124
LOC110485227	ARHGAP17	protein_coding	Omya13	rho GTPase-activating protein 17-like isoform X1	P:signal transduction; P:positive regulation of GTPase activity; F:GTPase activator activity; C:cytoplasm	61.2705	-0.618269	0.162626	-3.80177	0.000143663	0.070837	0.0001	54.2055	37.685	59.3958	50.8366	44.8735	42.5936	65.2425	82.6232	79.2658	76.063	76.4624	65.9988
LOC110495644	ZNF239	protein_coding	Omya18	zinc finger protein 239-like		17.8932	0.958145	0.270729	3.53913	0.000401442	0.123536	0.0001	21.6822	25.1234	23.9233	24.4016	22.9585	24.5732	13.4323	8.98079	14.25	8.45144	12.5938	14.3476
LOC110517633	Slc43a2	protein_coding	ChrY	large neutral amino acids transporter small subunit 4-like	P:transmembrane transport; F:transmembrane transporter activity; C:integral component of membrane	2.68341	3.23351	0.974666	3.31756	0.000908071	0.1866	0.0001	4.33644	3.34978	5.7746	7.11713	3.13071	5.73375	0.959448	0	0	0	1.79911	0
angpt2b	ANGPT2	protein_coding	OmyA32_Omy14p	angiopoietin-2-like	P:blood vessel development	5.95878	-1.62576	0.493712	-3.29293	0.000991495	0.192429	0.0001	1.08411	4.18723	2.47483	4.06693	2.08714	3.27643	9.59448	10.7769	8.01564	8.45144	10.7947	6.69553
LOC110492509	RPS23	protein_coding	Omya16	40S ribosomal protein S23	P:translation; F:structural constituent of ribosome	407.458	0.445907	0.0995654	4.47854	7.51562e-06	0.0130778	0.0003	493.27	512.516	489.191	433.128	428.907	463.615	354.036	328.697	306.376	300.026	359.823	419.906
LOC110506480	AMPD3	protein_coding	Omya26	AMP deaminase 3-like isoform X1	P:IMP salvage; F:AMP deaminase activity; F:metal ion binding	118.493	-0.696326	0.154887	-4.49569	6.93445e-06	0.0130778	0.0003	66.1307	94.6313	65.1704	104.723	108.531	102.388	164.066	163.45	139.828	151.07	123.239	138.693
LOC110537627	PKNOX2	protein_coding	Omya12	homeobox protein PKNOX2-like	P:regulation of transcription, DNA-templated; F:DNA binding	162.443	-0.632657	0.154045	-4.10697	4.00883e-05	0.031845	0.0004	69.383	137.341	136.115	144.376	153.405	122.866	188.052	195.781	195.938	220.794	199.702	185.562
LOC110532947	RBM4B	protein_coding	Omya09	RNA-binding protein 4B-like	F:RNA binding	212.059	0.360636	0.100941	3.57273	0.000353279	0.115364	0.0004	264.523	215.223	250.782	223.681	236.89	239.179	203.403	193.985	204.844	166.916	166.418	178.866
LOC110534511	GATB	protein_coding	Omya10	glutamyl-tRNA(Gln) amidotransferase subunit B, mitochondrial	P:mitochondrial translation; P:glutaminyl-tRNAGln biosynthesis via transamidation; F:ATP binding; F:transferase activity; F:glutaminyl-tRNA synthase (glutamine-hydrolyzing) activity; C:glutamyl-tRNA(Gln) amidotransferase complex	137.165	-0.509421	0.131851	-3.8636	0.000111729	0.0597487	0.0005	138.766	87.9317	105.593	97.6063	116.88	133.514	141.998	156.266	163.875	170.085	171.815	161.649
LOC118938689		lncRNA	OmyA14_Omy14q			8.07807	-1.7165	0.512362	-3.35016	0.000807644	0.175639	0.0005	5.42055	2.51234	10.7243	2.03346	1.04357	0.819107	12.4728	8.98079	12.4688	12.6772	14.3929	13.3911
LOC100136195	YWHAQ	protein_coding	OmyA25_Omy25q	14-3-3 protein zeta-like	P:oxidation-reduction process; F:monooxygenase activity	1474.3	0.19593	0.0596632	3.28393	0.0010237	0.194265	0.0005	1614.24	1511.59	1623.49	1572.89	1505.87	1625.11	1321.16	1248.33	1425.89	1342.72	1447.39	1452.93
LOC110537585		lncRNA	Omya12			31.2712	2.42888	0.719236	3.37702	0.000732749	0.174087	0.0006	54.2055	63.6458	35.4725	32.5354	46.9606	82.7298	13.4323	21.5539	19.5938	4.22572	0.899557	0
LOC110496314	BCAN	protein_coding	Omya18	brevican core protein-like	P:cell adhesion; F:hyaluronic acid binding	49.8342	-0.99888	0.21936	-4.55361	5.2734e-06	0.0128663	0.0008	47.7008	21.7736	32.9977	31.5187	27.1328	38.498	61.4047	66.4578	45.422	90.853	70.1655	64.0858
LOC110530421	AQP4	protein_coding	Omya08	aquaporin-4-like isoform X1	P:transmembrane transport; F:channel activity; C:integral component of membrane	19.9019	-1.31801	0.308739	-4.269	1.96352e-05	0.0209593	0.0008	7.58877	8.37445	19.7986	10.1673	13.5664	9.01018	24.9456	21.5539	40.9688	33.8058	26.0872	22.9561
LOC110533148	TACR3	protein_coding	Omya10	neuromedin-K receptor	P:tachykinin receptor signaling pathway; F:tachykinin receptor activity; C:plasma membrane; C:integral component of membrane	18.0448	-1.35401	0.322164	-4.20286	2.6356e-05	0.0225067	0.0008	17.3458	10.8868	7.42448	6.10039	8.34855	10.6484	19.189	32.3308	16.0313	25.3543	34.1832	28.6951
pigs	PIGS	protein_coding	ChrY	GPI transamidase component PIG-S	P:attachment of GPI anchor to protein; C:GPI-anchor transamidase complex	181.429	0.396731	0.110472	3.59123	0.000329117	0.11416	0.0008	199.476	202.662	230.159	211.48	177.407	219.521	166.944	123.935	145.172	156.352	170.916	173.127
LOC110538660	ASB16	protein_coding	Omya12	ankyrin repeat and SOCS box protein 16-like isoform X2	P:protein ubiquitination; P:intracellular signal transduction	211.474	-0.428951	0.11416	-3.75745	0.000171651	0.0768492	0.001	185.383	180.051	201.286	179.962	195.147	141.705	249.456	220.927	211.079	270.446	270.767	231.474
zgc:65997		protein_coding	Omya16	C-factor isoform X2		88.6999	-0.477857	0.142891	-3.3442	0.000825216	0.176129	0.001	66.1307	91.2815	76.7196	62.0207	75.137	72.0814	98.8231	111.362	103.313	97.1916	122.34	87.9984
obscna	OBSCN	protein_coding	Omya05	obscurin-like isoform X1	P:protein phosphorylation; F:protein kinase activity; F:guanyl-nucleotide exchange factor activity; F:ATP binding	1521.56	-0.785588	0.156613	-5.01611	5.27276e-07	0.00225134	0.0011	942.091	869.268	894.237	1163.14	1540.31	1292.55	2094.47	2521.8	1958.49	1691.35	1652.49	1638.49
LOC110495053	PYCR1	protein_coding	Omya17	pyrroline-5-carboxylate reductase 1, mitochondrial-like	P:oxidation-reduction process; P:L-proline biosynthetic process; F:pyrroline-5-carboxylate reductase activity	1232.74	-0.634576	0.129782	-4.88957	1.01056e-06	0.00345189	0.0011	1023.4	813.159	1133.47	810.336	981.999	1036.99	1777.86	1054.34	1716.24	1399.77	1498.66	1546.67
LOC110509139	RAB12	protein_coding	Omya08	ras-related protein Rab-12	P:Rab protein signal transduction; F:GTPase activity; F:GTP binding	167.932	-0.626276	0.140745	-4.44972	8.59826e-06	0.01335	0.0011	139.85	149.065	150.964	113.874	132.533	107.303	159.268	170.635	194.157	244.035	224.889	228.605
LOC110491067	HSPG2	protein_coding	Omya16	basement membrane-specific heparan sulfate proteoglycan core protein isoform X1		1357.1	0.873209	0.20155	4.33247	1.47446e-05	0.0182627	0.0011	2094.5	1911.05	1356.21	1782.33	1731.28	1661.97	822.247	637.636	1366.22	1413.5	924.745	583.468
nfybb	NFYB	protein_coding	OmyA30_Omy04p	nuclear transcription factor Y subunit beta	P:regulation of transcription, DNA-templated; F:sequence-specific DNA binding; F:protein heterodimerization activity	434.918	-0.288078	0.0873442	-3.29819	0.00097309	0.192429	0.0011	382.691	388.575	411.646	457.53	375.685	333.377	504.67	495.739	457.782	480.676	483.962	446.688
LOC110504773	FGFR1	protein_coding	OmyA31_Omy25p	fibroblast growth factor receptor-like 1	P:DNA integration; P:cartilage development; F:nucleic acid binding; C:integral component of membrane	1016.27	0.397123	0.0984248	4.03479	5.4651e-05	0.0379093	0.0013	978.951	1171.59	1201.94	1085.87	1204.28	1290.91	860.625	817.251	1087.46	784.928	887.863	823.551
LOC118966220		snoRNA	Omya09			4.8432	3.09205	0.773177	3.99915	6.35707e-05	0.0409707	0.0014	10.8411	5.86212	9.07437	15.251	3.13071	8.19107	0	0	0	2.11286	2.69867	0.956505
LOC110529055	RNF123	protein_coding	Omya07	E3 ubiquitin-protein ligase RNF123	F:ligase activity; F:metal ion binding	189.313	-0.366019	0.109892	-3.3307	0.000866273	0.18134	0.0014	173.458	135.666	154.264	174.878	190.973	166.279	219.714	192.189	195.047	235.584	205.099	228.605
LOC110526284		protein_coding	Omya06	skin secretory protein xP2-like		135.946	0.46079	0.131601	3.50141	0.000462799	0.134313	0.0015	160.448	143.203	165.813	170.811	174.276	128.6	104.58	129.323	89.0627	123.602	111.545	130.085
LOC110537675	YWHAE	protein_coding	Omya12	14-3-3 protein epsilon isoform X2		2479.1	0.27441	0.0786576	3.48867	0.000485432	0.134808	0.0015	2641.98	2872.44	2554.85	2874.3	2683.02	2663.74	2193.3	1993.73	2366.4	2535.43	2406.32	1963.7
LOC110522681	ITPR2	protein_coding	Omya01	inositol 1,4,5-trisphosphate receptor type 2-like isoform X2	P:inositol phosphate-mediated signaling; P:calcium ion transmembrane transport; F:inositol 1,4,5-trisphosphate-sensitive calcium-release channel activity; F:inositol 1,4,5 trisphosphate binding; C:integral component of membrane	74.0891	-0.704439	0.175929	-4.00411	6.22507e-05	0.0408915	0.0016	50.9532	58.6212	61.8707	45.753	73.0499	46.6891	93.0664	113.158	91.7346	63.3858	83.6588	107.129
LOC110537577	NSUN5	protein_coding	Omya12	probable 28S rRNA (cytosine-C(5))-methyltransferase	P:methylation; F:RNA binding; F:methyltransferase activity	496.647	0.381628	0.0987506	3.86457	0.000111287	0.0597487	0.0016	545.307	567.788	527.138	647.659	465.432	618.426	450.94	425.689	465.798	405.669	376.015	463.905
LOC110538120	NME1	protein_coding	Omya12	nucleoside diphosphate kinase A	P:negative regulation of myeloid leukocyte differentiation; P:nucleoside diphosphate phosphorylation; P:GTP biosynthetic process; P:UTP biosynthetic process; P:CTP biosynthetic process; P:adenylate cyclase-activating G protein-coupled receptor signaling pathway; P:integrin-mediated signaling pathway; P:positive regulation of neuron projection development; P:peptidyl-histidine phosphorylation; P:c…	344319	0.307448	0.076267	4.03121	5.54911e-05	0.0379093	0.0017	392385	435029	346551	332760	420126	358364	307500	302372	311998	303572	298928	322241
LOC110496560	CYCS	protein_coding	Omya18	cytochrome c iso-1/iso-2-like	P:electron transport chain; F:electron transfer activity; F:heme binding; F:metal ion binding; C:respirasome	5.60205	-2.71313	0.681198	-3.98287	6.80866e-05	0.0422855	0.0018	0	0.837445	1.64988	1.01673	0	4.91464	9.59448	8.98079	4.45313	9.50787	8.09602	18.1736
LOC110486120	PVALB	protein_coding	Omya13	parvalbumin-7-like	F:calcium ion binding	980.708	-1.20342	0.237514	-5.06673	4.04712e-07	0.00197488	0.0019	787.064	364.289	515.589	476.848	514.48	904.294	634.195	1647.08	1167.61	1508.58	1689.37	1559.1
tnnt1	TNNT1	protein_coding	Omya12	troponin T, slow skeletal muscle-like isoform X1	P:regulation of muscle contraction; C:troponin complex	1373.39	-0.605137	0.14794	-4.09041	4.30611e-05	0.0333906	0.0019	681.905	1283.8	934.66	1179.41	1241.85	1211.46	1502.5	2124.85	1622.72	1619.51	1481.57	1596.41
LOC110532520	CABLES1	protein_coding	Omya09	CDK5 and ABL1 enzyme substrate 2-like isoform X1	P:regulation of cell cycle	103.349	0.663512	0.170524	3.89102	9.98248e-05	0.0577935	0.0019	120.336	155.765	100.643	131.158	111.662	143.344	93.0664	53.8847	64.1251	78.1759	81.8597	106.172
si:ch211-269e2.1	STAG2	protein_coding	Omya22	cohesin subunit SA-2-like isoform X1		241.871	-0.412839	0.117814	-3.50416	0.000458047	0.134313	0.0019	235.252	176.701	228.509	211.48	227.498	167.098	311.821	273.016	281.438	297.913	255.474	236.257
rbbp9	RBBP9	protein_coding	Omya17	putative hydrolase RBBP9	F:hydrolase activity	103.778	-0.541414	0.163852	-3.30429	0.000952161	0.190923	0.0019	99.7381	60.2961	57.746	107.774	90.7905	92.5591	135.282	122.139	125.578	117.264	122.34	113.824
LOC110497432	CPSF6	protein_coding	Omya19	cleavage and polyadenylation specificity factor subunit 6 isoform X1	P:RNA biosynthetic process; F:DNA-directed 5'-3' RNA polymerase activity	249.098	-0.389497	0.112442	-3.464	0.000532213	0.143144	0.002	252.598	250.396	215.31	187.079	200.365	188.395	323.334	276.608	254.719	304.252	264.47	271.647
LOC110491548	ACE	protein_coding	Omya16	angiotensin-converting enzyme-like	P:proteolysis; F:carboxypeptidase activity; F:metallopeptidase activity; F:peptidyl-dipeptidase activity; F:metal ion binding; C:integral component of membrane	306.242	-0.344307	0.102084	-3.37276	0.000744185	0.174087	0.002	258.018	297.293	232.634	251.133	295.33	282.592	386.657	366.416	311.719	364.469	298.653	329.994
LOC110500727	ANK2	protein_coding	Omya21	ankyrin-2-like isoform X1	P:signal transduction	175.665	-0.592691	0.137622	-4.30665	1.65742e-05	0.0182627	0.0021	149.607	155.765	131.991	131.158	144.013	127.781	276.321	222.723	192.375	159.521	186.208	230.518
LOC110532739	PFKM	protein_coding	Omya09	ATP-dependent 6-phosphofructokinase, muscle type-like	P:fructose 6-phosphate metabolic process; P:carbohydrate phosphorylation; P:glycolytic process through fructose-6-phosphate; F:6-phosphofructokinase activity; F:ATP binding; F:metal ion binding; C:cytoplasm	3511.43	-0.728631	0.20297	-3.58985	0.000330868	0.11416	0.0021	2840.37	1246.12	3586.02	2815.33	3526.22	1845.45	4887.43	4328.74	4011.38	4975.79	4071.4	4002.97
LOC118959021	TSC2	protein_coding	NW_023493965.1	tuberin isoform X1	P:negative regulation of TOR signaling; P:positive regulation of GTPase activity; P:regulation of small GTPase mediated signal transduction; F:GTPase activator activity; C:TSC1-TSC2 complex	3.0947	-5.17313	1.07681	-4.80412	1.55431e-06	0.00482657	0.0022	0	0	0	0	0	0	11.5134	7.18463	8.01564	3.16929	6.2969	0.956505
LOC110533258	GIMAP7	protein_coding	Omya10	GTPase IMAP family member 7-like isoform X2	F:GTP binding	45.1858	1.03819	0.245695	4.22553	2.38374e-05	0.0214745	0.0022	34.6915	72.0203	61.0457	83.3721	51.1349	63.0712	39.3374	25.1462	26.7188	16.9029	31.4845	37.3037
rflna	RFLNA	protein_coding	Omya06	refilin-A-like	P:regulation of chondrocyte development; P:actin filament bundle organization; F:filamin binding	219.329	-0.443015	0.120992	-3.66153	0.000250716	0.0959737	0.0022	179.962	185.075	207.885	194.196	202.452	147.439	261.929	233.5	221.766	281.011	298.653	218.083
stau2	STAU2	protein_coding	Omya11	double-stranded RNA-binding protein Staufen homolog 2	F:RNA binding	2610.5	-0.269081	0.0800389	-3.36188	0.000774148	0.174827	0.0022	2151.96	2242.68	2082.15	2550.98	2520.22	2658	3001.15	2866.67	2734.22	3081.61	2802.12	2634.21
dusp22b	DUSP15	protein_coding	Omya08	dual specificity protein phosphatase 22-B-like	P:protein dephosphorylation; F:protein tyrosine/serine/threonine phosphatase activity	90.7702	-0.929032	0.246821	-3.76399	0.000167222	0.0762288	0.0023	68.2989	24.2859	96.5183	58.9705	70.9627	55.6993	93.0664	145.489	135.375	91.9095	106.148	142.519
LOC110509348	RXRA	protein_coding	ChrY	retinoic acid receptor RXR-alpha-A isoform X1	P:regulation of transcription, DNA-templated; P:steroid hormone mediated signaling pathway; F:DNA-binding transcription factor activity; F:steroid hormone receptor activity; F:zinc ion binding; F:sequence-specific DNA binding	47.8459	-0.683171	0.186432	-3.66445	0.000247872	0.0959737	0.0023	35.7756	30.9855	37.9473	34.5689	39.6556	39.3171	53.7291	82.6232	50.7657	44.3701	59.3708	65.0423
LOC110528059	NECAP2	protein_coding	Omya07	adaptin ear-binding coat-associated protein 2-like	P:endocytosis; C:membrane	210.201	0.4144	0.118624	3.49341	0.000476902	0.134628	0.0023	230.915	278.869	211.185	219.614	226.455	274.401	215.876	174.227	188.813	153.182	185.309	163.562
LOC110518174	NLRP7	protein_coding	NW_023493698.1	NLR family CARD domain-containing protein 3-like		11.8543	1.45654	0.423286	3.44102	0.000579523	0.150671	0.0025	19.514	18.4238	9.89931	25.4183	11.4793	20.4777	10.5539	3.59231	8.01564	2.11286	9.89513	2.86951
LOC110523916	PSTPIP2	protein_coding	Omya05	proline-serine-threonine phosphatase-interacting protein 2-like isoform X1	P:cytoskeleton organization; P:cell migration; F:actin binding	31.5705	0.814511	0.244851	3.32656	0.000879244	0.182019	0.0025	45.5326	46.0595	29.6979	49.8199	29.2199	41.7745	15.3512	19.7577	17.8125	27.4672	31.4845	24.8691
LOC110531397		misc_RNA	Omya09			564.948	0.727943	0.164757	4.41829	9.94841e-06	0.0139435	0.0026	668.896	688.38	587.359	773.733	558.31	949.345	514.264	456.224	538.829	369.751	287.858	386.428
LOC110499465	VCL	protein_coding	Omya20	vinculin isoform X1	P:cell adhesion; P:coronary vasculature morphogenesis; F:structural molecule activity; F:actin filament binding; C:adherens junction; C:actin cytoskeleton	1868.15	0.271812	0.0811736	3.34852	0.00081243	0.175639	0.0026	2212.67	2042.53	2043.38	2168.69	1753.2	2048.59	1703.02	1429.74	1794.61	1793.82	1806.31	1621.28
LOC110527624	ZNF501	protein_coding	Omya07	zinc finger protein 501-like		10.2221	1.38651	0.420992	3.29344	0.0009897	0.192429	0.0026	9.75699	8.37445	19.7986	15.251	20.8714	14.7439	8.63503	5.38847	7.12502	4.22572	1.79911	6.69553
LOC110526830	TNNT3	protein_coding	Omya06	troponin T, fast skeletal muscle isoforms-like isoform X15	P:regulation of striated muscle contraction; C:troponin complex	4741.83	-0.596801	0.141718	-4.21118	2.5404e-05	0.02225	0.0027	3593.82	4412.5	2955.77	2984.11	4496.74	4206.93	6459.96	5133.42	7020.81	5921.29	5418.03	4298.53
LOC110497206	UNC93B1	protein_coding	Omya10	protein unc-93 homolog B1	P:intracellular protein transport; P:regulation of toll-like receptor signaling pathway; P:toll-like receptor 3 signaling pathway; P:toll-like receptor 7 signaling pathway; P:toll-like receptor 9 signaling pathway; F:Toll-like receptor binding; C:lysosome; C:integral component of membrane	60.3072	1.17816	0.263303	4.47455	7.65725e-06	0.0130778	0.0028	81.3082	92.119	108.067	39.6526	107.488	71.2623	51.8102	52.0886	33.8438	25.3543	23.3885	37.3037
dhodh	DHODH	protein_coding	Omya06	dihydroorotate dehydrogenase (quinone), mitochondrial-like	P:'de novo' pyrimidine nucleobase biosynthetic process; P:'de novo' UMP biosynthetic process; P:oxidation-reduction process; F:dihydroorotate dehydrogenase activity; C:mitochondrial inner membrane	323.79	0.402229	0.11086	3.62826	0.000285339	0.103687	0.0028	307.887	364.289	359.675	359.923	365.249	456.243	287.834	255.054	298.36	232.415	290.557	307.995
LOC110488920	GAR1	protein_coding	OmyA14_Omy14q	H/ACA ribonucleoprotein complex subunit 1	P:snoRNA guided rRNA pseudouridine synthesis; P:telomere maintenance via telomerase; P:definitive hemopoiesis; F:box H/ACA snoRNA binding; C:telomerase holoenzyme complex; C:integral component of membrane; C:box H/ACA snoRNP complex	871.694	0.281779	0.0857859	3.28468	0.00102097	0.194265	0.0028	942.091	1000.75	966.007	1053.33	804.592	969.823	833.76	820.844	824.721	773.307	664.773	806.334
LOC110518269	TRIM16	protein_coding	NW_023493662.1	tripartite motif-containing protein 16-like	F:zinc ion binding	13.2052	-1.43952	0.405054	-3.55388	0.000379587	0.120906	0.0029	10.8411	13.3991	1.64988	6.10039	6.26142	4.91464	14.3917	12.5731	18.7032	29.5801	17.0916	22.9561
LOC118938977		snoRNA	Omya15			38.0799	0.83418	0.250557	3.3293	0.000870654	0.18134	0.0029	42.2803	65.3207	52.7963	46.7697	42.7863	44.2318	34.5401	19.7577	41.8595	12.6772	24.288	29.6517
LOC110517595	COL6A6	protein_coding	Omya03	collagen alpha-6(VI) chain-like	P:negative regulation of endopeptidase activity; F:serine-type endopeptidase inhibitor activity; C:collagen trimer	179.942	-0.920524	0.237503	-3.87584	0.000106259	0.0595017	0.0031	73.7195	113.893	131.166	67.1043	159.666	199.862	163.106	238.889	254.719	242.979	308.548	205.649
LOC110519054	GTF2F1	protein_coding	Omya12	general transcription factor IIF subunit 1 isoform X1	P:transcription initiation from RNA polymerase II promoter; P:positive regulation of transcription elongation from RNA polymerase II promoter; F:DNA binding	96.1187	0.495433	0.150621	3.28926	0.0010045	0.193851	0.0032	127.925	106.356	98.9931	140.309	108.531	94.1973	69.0802	75.4386	95.2971	91.9095	75.5628	69.8249
LOC110493215	MAST3	protein_coding	Omya01	microtubule-associated serine/threonine-protein kinase 3-like isoform X1	P:protein phosphorylation; F:magnesium ion binding; F:protein serine/threonine kinase activity; F:ATP binding	399.582	-0.599616	0.141251	-4.24503	2.18567e-05	0.0214745	0.0033	317.644	314.879	319.253	293.836	410.123	251.466	522.899	461.612	439.079	640.197	446.18	377.819
enpp5	ENPP5	protein_coding	OmyA04_Omy04q	ectonucleotide pyrophosphatase/phosphodiesterase family member 5	F:catalytic activity; C:integral component of membrane	92.8109	-0.619635	0.167936	-3.6897	0.000224515	0.0902989	0.0033	94.3175	76.2075	79.1945	57.9537	55.3092	76.996	93.0664	93.4002	122.907	137.336	130.436	96.607
LOC110538381	SHISA8	protein_coding	Omya12	protein shisa-8-like isoform X1	C:integral component of membrane	4.4912	-3.17043	0.870423	-3.6424	0.000270105	0.100285	0.0033	0	0	4.12471	0	1.04357	0	8.63503	8.98079	11.5782	3.16929	13.4934	2.86951
LOC110527775	SYNPO	protein_coding	Omya01	synaptopodin 2-like protein isoform X1	P:skeletal muscle tissue development; P:cardiac muscle tissue development	4833.88	-0.327726	0.0896543	-3.65545	0.000256735	0.0963687	0.0035	4066.5	4157.92	3962.2	4232.66	4314.12	4990	5597.42	5023.85	4918.93	6277.31	4689.39	5776.33
creb3l3l	CREB3L3	protein_coding	Omya06	cyclic AMP-responsive element-binding protein 3-like protein 3	P:endoplasmic reticulum unfolded protein response; P:positive regulation of transcription by RNA polymerase II; F:DNA-binding transcription factor activity; F:cAMP response element binding; C:integral component of membrane	367.764	-0.36468	0.106162	-3.43513	0.000592271	0.152111	0.0035	297.046	293.106	306.054	318.237	368.38	344.025	328.131	467.001	426.61	441.588	447.08	375.906
LOC110524522		protein_coding	Omya12	PREDICTED: uncharacterized protein LOC106605670		9.80835	2.00122	0.542737	3.68728	0.000226661	0.0902989	0.004	19.514	2.51234	17.3238	12.2008	20.8714	22.1159	4.79724	1.79616	3.56251	8.45144	3.59823	0.956505
LOC110535945	RFLNA	protein_coding	Omya11	refilin-A-like	P:regulation of chondrocyte development; P:actin filament bundle organization; F:filamin binding	221.335	-0.481736	0.134875	-3.57173	0.000354625	0.115364	0.004	160.448	187.588	150.964	197.246	236.89	174.47	235.065	281.997	216.422	313.76	272.566	228.605
LOC110508391	ATF4	protein_coding	Omya13	cyclic AMP-dependent transcription factor ATF-4-like	P:regulation of transcription by RNA polymerase II; F:DNA-binding transcription factor activity; C:cytoplasm	1067.99	-0.344309	0.0980878	-3.51021	0.000447756	0.134162	0.0041	949.68	997.397	975.082	949.628	865.119	910.847	1212.74	1185.46	1311	883.176	1271.07	1304.67
LOC110526002	LRRC8A	protein_coding	Omya06	volume-regulated anion channel subunit LRRC8A	C:integral component of membrane	330.369	0.571976	0.149308	3.83085	0.000127699	0.0651035	0.0042	414.13	439.659	372.049	386.358	277.589	478.358	355.955	287.385	236.016	248.261	257.273	211.388
LOC110525867		protein_coding	Omya06	low molecular weight neuronal intermediate filament-like	C:intermediate filament	58.6528	-2.27774	0.603385	-3.77494	0.000160045	0.0759279	0.0042	67.2148	14.2366	8.24942	8.13386	15.6535	7.37196	93.0664	136.508	39.1876	126.772	45.8774	141.563
LOC118942853	RPL18A	protein_coding	Omya21	60S ribosomal protein L18a	P:translation; F:structural constituent of ribosome; C:ribosome	1373.76	-0.436113	0.120654	-3.61459	0.000300826	0.108164	0.0042	1173.01	924.539	1213.49	1047.23	1472.48	1177.06	1781.69	1575.23	1660.13	1228.63	1743.34	1488.32
LOC110530231	GPC5	protein_coding	Omya08	glypican-5-like isoform X1	P:regulation of signal transduction; C:integral component of membrane; C:anchored component of plasma membrane; C:collagen-containing extracellular matrix	228.84	0.437572	0.126602	3.45629	0.000547659	0.145015	0.0042	281.868	253.746	226.034	211.48	304.722	302.25	165.025	199.373	212.86	177.48	227.588	183.649
timm22	TIMM22	protein_coding	Omya12	mitochondrial import inner membrane translocase subunit Tim22-like	P:protein insertion into mitochondrial inner membrane; P:protein transmembrane transport; F:protein transmembrane transporter activity; C:integral component of membrane; C:TIM22 mitochondrial import inner membrane insertion complex	186.869	0.495597	0.140688	3.52266	0.000427236	0.129146	0.0043	227.663	175.863	194.686	241.982	200.365	273.582	167.903	138.304	192.375	140.505	161.021	128.172
LOC110488999	SLC4A11	protein_coding	OmyA14_Omy14q	sodium bicarbonate transporter-like protein 11 isoform X1	P:inorganic anion transport; F:inorganic anion exchanger activity; C:integral component of membrane	146.958	-0.442658	0.132098	-3.35097	0.000805277	0.175639	0.0043	118.168	109.705	131.166	134.209	123.141	129.419	212.997	185.004	136.266	180.65	143.03	159.736
LOC118936552	SLC25A10	protein_coding	Omya17	mitochondrial dicarboxylate carrier-like	P:mitochondrial transport; C:integral component of membrane; C:mitochondrial membrane	117.083	-0.511799	0.146385	-3.49625	0.000471855	0.134313	0.0045	84.5605	98.8185	108.067	103.707	88.7034	93.3782	120.89	165.246	167.438	101.417	148.427	124.346
LOC110487137	HAPSTR1	protein_coding	Omya13	UPF0472 protein C16orf72 homolog		385.036	0.62685	0.155456	4.03232	5.52294e-05	0.0379093	0.0047	583.251	520.053	367.924	461.597	342.291	530.781	260.97	255.054	291.235	412.008	312.146	283.125
LOC110538353	GGA1	protein_coding	Omya12	ADP-ribosylation factor-binding protein GGA1-like	P:intracellular protein transport; P:vesicle-mediated transport	317.84	0.419673	0.121327	3.45902	0.00054214	0.144675	0.0047	415.214	329.116	309.353	337.555	354.814	439.041	323.334	237.093	236.016	261.995	264.47	306.082
LOC110487595	COL11A2	protein_coding	OmyA32_Omy14p	collagen alpha-1(V) chain-like isoform X1	F:extracellular matrix structural constituent; C:collagen trimer	189.043	-0.732133	0.182778	-4.00558	6.18645e-05	0.0408915	0.0048	179.962	141.528	102.293	183.012	98.0955	145.801	221.632	335.881	235.126	185.932	238.383	200.866
LOC110496231	COL11A2	protein_coding	Omya18	collagen alpha-1(V) chain-like isoform X1	F:extracellular matrix structural constituent; C:collagen trimer	146.623	-0.582573	0.154784	-3.76377	0.000167374	0.0762288	0.0048	131.177	117.242	101.468	146.409	85.5727	119.59	145.836	240.685	151.407	170.085	182.61	167.388
LOC118938489		protein_coding	Omya13	stonustoxin subunit beta-like		85.0391	3.80817	0.497177	7.65959	1.86524e-14	6.37129e-10	0.0049	266.691	159.115	50.3215	123.025	64.7013	289.145	9.59448	7.18463	6.23439	12.6772	11.6942	20.0866
LOC110486651	Trim16	protein_coding	Omya13	tripartite motif-containing protein 16-like		405.405	-1.27185	0.369751	-3.43975	0.000582253	0.150671	0.0049	184.299	103.006	159.214	224.698	361.075	392.352	243.7	619.674	432.845	749.009	658.476	736.509
LOC110529483		lncRNA	Omya08			245.873	0.536454	0.146599	3.65933	0.000252873	0.0959737	0.005	256.934	240.347	370.399	322.304	250.457	306.346	256.173	179.616	184.36	215.512	154.724	213.301
LOC110494287		lncRNA	Omya17			26.0387	1.0481	0.299247	3.50246	0.000460988	0.134313	0.005	48.7849	15.9115	35.4725	35.5856	43.8299	31.1261	23.9862	19.7577	14.25	9.50787	17.9911	16.2606
tmco4	TMCO4	protein_coding	Omya09	transmembrane and coiled-coil domain-containing protein 4	C:integral component of membrane	76.9906	0.89322	0.216296	4.12961	3.63374e-05	0.0295527	0.0051	58.5419	104.681	118.792	97.6063	78.2677	141.705	47.0129	55.6809	47.2032	53.878	75.5628	44.9557
LOC110490512	SLC38A4	protein_coding	Omya15	sodium-coupled neutral amino acid transporter 4-like isoform X1	C:integral component of membrane	969.373	-0.347683	0.102102	-3.40525	0.000661041	0.161284	0.0051	849.942	773.799	969.307	849.988	907.905	768.322	1023.73	1048.96	858.564	1253.98	1165.83	1162.15
LOC110487365		protein_coding	Omya13	zinc finger protein OZF-like		86.9419	0.711116	0.19121	3.71904	0.000199984	0.0839831	0.0052	99.7381	127.292	76.7196	93.5394	104.357	144.163	89.2286	79.0309	65.9064	53.878	53.9734	55.4773
LOC110513226		protein_coding	Omya13	stonustoxin subunit beta-like		31.2976	1.36938	0.335908	4.07666	4.56874e-05	0.0339203	0.0053	54.2055	39.3599	42.0721	68.1211	15.6535	50.7846	11.5134	23.35	17.8125	9.50787	27.8863	15.3041
LOC110492254	AMPD1	protein_coding	Omya16	AMP deaminase 1-like isoform X1	P:IMP salvage; F:AMP deaminase activity; F:metal ion binding	18267	0.322771	0.0977138	3.30323	0.000955789	0.190923	0.0053	20538.5	19525.9	22201.7	21870.9	20510.3	17170.1	16202.2	13684.9	16034.8	15492.6	15769.2	20202.3
LOC118937854		protein_coding	Omya12	stonustoxin subunit beta-like	F:ATP binding	11.1477	2.73532	0.607809	4.50029	6.78601e-06	0.0130778	0.0055	34.6915	26.7982	3.29977	15.251	12.5228	23.7541	3.83779	3.59231	2.67188	1.05643	6.2969	0
LOC110538011	PVALB	protein_coding	Omya12	parvalbumin-7-like	F:calcium ion binding	2809.29	-0.798496	0.180094	-4.43377	9.25997e-06	0.0137523	0.0056	1934.05	1887.6	1495.62	2505.23	1739.63	2741.55	2812.14	5113.66	3262.37	3806.32	3943.66	2469.7
LOC110502521	ACTN2	protein_coding	Omya23	alpha-actinin-2 isoform X1	F:actin binding; F:calcium ion binding	182.149	-0.748688	0.183257	-4.08546	4.3989e-05	0.0333906	0.0056	102.99	100.493	116.317	142.343	170.102	180.204	204.362	339.474	190.594	200.722	224.889	213.301
LOC110492922	TNNI2	protein_coding	Omya02	troponin I, fast skeletal muscle-like	C:troponin complex	171.146	-1.08286	0.239973	-4.51245	6.40845e-06	0.0130778	0.0058	98.654	124.779	60.2208	134.209	106.444	134.334	211.079	222.723	120.235	330.663	322.941	187.475
LOC118942832	SLC35E3	protein_coding	Omya21	solute carrier family 35 member E3	P:nucleobase-containing compound transport; P:transmembrane transport; P:carbohydrate derivative transport; F:nucleotide-sugar transmembrane transporter activity; F:antiporter activity; C:integral component of membrane	63.8693	-0.794953	0.223501	-3.55682	0.000375366	0.120906	0.0059	55.2896	34.3353	35.4725	38.6358	72.0063	45.0509	94.0259	93.4002	102.422	63.3858	53.9734	78.4334
LOC110507008	TTN	protein_coding	Omya06	titin-like isoform X1	P:protein phosphorylation; F:protein kinase activity; F:ATP binding	339.217	1.01161	0.239432	4.22504	2.38898e-05	0.0214745	0.006	478.092	539.315	336.576	420.927	676.233	268.667	230.267	267.627	253.829	293.688	101.65	203.736
LOC110494664	RBP7	protein_coding	Omya17	retinoid-binding protein 7-like	F:lipid binding; C:integral component of membrane	840.744	-0.495912	0.132062	-3.75515	0.000173236	0.0768492	0.006	720.933	586.212	664.079	649.692	723.194	839.585	752.207	1115.41	768.611	1096.57	994.011	1178.41
LOC110515254	NLRP7	protein_coding	Omya13	NACHT, LRR and PYD domains-containing protein 12-like		126.709	3.18459	0.567411	5.6125	1.99428e-08	0.000227068	0.0061	397.868	226.948	80.0194	177.928	88.7034	398.905	12.4728	12.5731	11.5782	55.9908	43.1787	14.3476
LOC110527484	DES	protein_coding	Omya07	desmin-like	P:muscle contraction; P:locomotory behavior; P:skeletal muscle organ development; C:intermediate filament	45.5161	-0.886178	0.263165	-3.36738	0.000758861	0.174087	0.0061	41.1962	30.9855	34.6476	16.2677	22.9585	45.0509	78.6747	61.0693	56.1095	66.5551	62.0694	30.6082
LOC110528103	PFKM	protein_coding	Omya07	ATP-dependent 6-phosphofructokinase, muscle type-like	P:fructose 6-phosphate metabolic process; P:carbohydrate phosphorylation; P:glycolytic process through fructose-6-phosphate; F:6-phosphofructokinase activity; F:ATP binding; F:metal ion binding; C:cytoplasm	2556.97	-0.742341	0.195394	-3.7992	0.000145166	0.070837	0.0062	1271.66	1676.57	1922.94	1409.19	3135.93	2064.97	3259.24	2392.48	3305.12	2554.45	3824.92	3866.19
LOC110512263	LAP3	protein_coding	NW_023493659.1	Cytosol aminopeptidase	P:proteolysis; F:aminopeptidase activity; F:metalloexopeptidase activity; F:manganese ion binding; C:cytoplasm	372.548	-0.409102	0.122123	-3.34992	0.000808355	0.175639	0.0062	307.887	254.583	360.5	331.455	305.766	359.588	522.899	420.301	413.251	471.168	361.622	361.559
LOC110496628	RABL2B	protein_coding	Omya02	rab-like protein 2A	F:GTPase activity; F:GTP binding	12.4485	1.71433	0.453936	3.77659	0.000158988	0.0759279	0.0063	18.4299	12.5617	17.3238	9.15059	33.3942	22.935	1.9189	8.98079	2.67188	7.39501	10.7947	3.82602
LOC110500632	DDIT4L	protein_coding	Omya21	DNA damage-inducible transcript 4-like protein	P:negative regulation of signal transduction; C:cytoplasm	710.481	-0.828936	0.191646	-4.32535	1.52288e-05	0.0182627	0.0064	424.971	469.807	537.037	569.37	724.237	347.301	748.369	741.813	647.486	950.787	1327.75	1036.85
LOC110526028	CCDC60	protein_coding	Omya06	coiled-coil domain-containing protein 60		6.02721	-2.12216	0.575655	-3.68651	0.000227347	0.0902989	0.0064	0	3.34978	2.47483	2.03346	3.13071	2.45732	5.75669	5.38847	10.6875	11.6207	6.2969	19.1301
LOC110509930	PER1	protein_coding	ChrY	period circadian protein homolog 1-like isoform X1		156.393	-0.49318	0.143874	-3.42786	0.000608363	0.153929	0.0064	123.588	128.967	126.216	131.158	160.71	107.303	179.417	224.52	149.625	178.537	221.291	145.389
LOC110538180	ACLY	protein_coding	Omya12	ATP-citrate synthase isoform X1	P:acetyl-CoA biosynthetic process; P:citrate metabolic process; P:lipid metabolic process; F:ATP citrate synthase activity; F:ATP binding; F:lyase activity; F:metal ion binding; C:cytoplasm	97.7551	0.597431	0.177909	3.35807	0.000784875	0.174827	0.0064	96.4858	118.917	154.264	89.4725	126.272	122.047	102.661	64.6617	91.7346	57.0472	71.065	78.4334
cfd	GZMM	protein_coding	Omya19	complement factor D-like	P:proteolysis; P:complement activation, alternative pathway; P:Notch signaling pathway; F:serine-type endopeptidase activity; C:extracellular space	847.731	-0.47698	0.128212	-3.72024	0.000199032	0.0839831	0.0065	782.727	601.286	637.68	726.964	662.667	842.042	839.517	955.556	943.174	1171.58	786.213	1223.37
LOC118938150	MRI1	protein_coding	Omya13	methylthioribose-1-phosphate isomerase	P:negative regulation of transcription by RNA polymerase II; P:L-methionine salvage from S-adenosylmethionine; P:L-methionine salvage from methylthioadenosine; F:DNA-binding transcription repressor activity, RNA polymerase II-specific; F:S-methyl-5-thioribose-1-phosphate isomerase activity; C:cytoplasm	21.5808	-1.20672	0.342309	-3.52524	0.000423106	0.12904	0.0065	8.67288	15.9115	14.024	7.11713	8.34855	22.935	47.0129	37.7193	32.9532	25.3543	19.7903	19.1301
LOC118938149	C19orf53	protein_coding	Omya13	leydig cell tumor 10 kDa protein homolog		337.63	-0.968336	0.215097	-4.50185	6.73644e-06	0.0130778	0.0067	165.869	201.824	221.085	291.802	331.855	158.088	706.154	508.312	396.329	386.654	337.334	346.255
LOC110514548	LYSMD1	protein_coding	Omya03	lysM and putative peptidoglycan-binding domain-containing protein 1-like		228.64	0.516717	0.150639	3.43017	0.000603195	0.153761	0.007	248.261	346.702	264.806	241.982	216.019	298.974	218.754	154.47	231.563	148.957	163.719	209.475
LOC110501321	FHL2	protein_coding	Omya22	four and a half LIM domains protein 2	F:metal ion binding	650.039	-0.617165	0.17375	-3.55203	0.000382278	0.120906	0.0071	333.906	494.93	462.793	521.584	581.268	682.316	487.399	880.117	930.705	880.007	805.104	740.335
LOC110494984	CISH	protein_coding	Omya17	cytokine-inducible SH2-containing protein-like	P:protein ubiquitination; P:intracellular signal transduction	150.049	-0.506928	0.150515	-3.36794	0.000757308	0.174087	0.0071	119.252	104.681	127.041	98.623	161.753	132.695	175.579	163.45	145.172	233.471	161.92	176.953
coch	COCH	protein_coding	Omya19	cochlin	P:defense response to bacterium; P:positive regulation of innate immune response; C:collagen-containing extracellular matrix	85.9847	-1.54631	0.331951	-4.65826	3.18892e-06	0.008379	0.0073	57.4578	35.1727	27.2231	39.6526	29.2199	73.7196	39.3374	179.616	95.2971	198.609	148.427	108.085
bhlhe40	BHLHE40	protein_coding	Omya07	class E basic helix-loop-helix protein 40-like	P:circadian regulation of gene expression; P:locomotor rhythm; P:negative regulation of transcription, DNA-templated; F:DNA binding; F:protein dimerization activity	1083.61	-0.54673	0.14678	-3.72482	0.000195451	0.0839831	0.0073	780.559	778.824	757.297	995.381	1195.93	778.152	1097.61	1207.02	1009.08	1454.7	1649.79	1298.93
LOC110503182	CHORDC1	protein_coding	Omya24	cysteine and histidine-rich domain-containing protein 1		413.66	0.870119	0.255487	3.40572	0.000659892	0.161284	0.0073	674.316	510.004	558.486	623.257	395.513	448.051	321.415	256.85	333.985	137.336	170.016	534.686
LOC110507774	ZNF33A	protein_coding	Omya03	zinc-binding protein A33-like	F:zinc ion binding; F:ligase activity; F:metal ion binding	158.051	-0.620125	0.164498	-3.7698	0.00016338	0.0762288	0.0074	145.271	144.041	117.967	100.657	133.577	104.846	168.863	238.889	258.282	150.013	160.121	174.084
LOC110505279	VGLL2	protein_coding	OmyA25_Omy25q	transcription cofactor vestigial-like protein 2	P:regulation of transcription, DNA-templated	609.854	-0.403461	0.120188	-3.35691	0.000788198	0.174827	0.0077	443.401	455.57	589.009	490.065	592.747	579.109	611.168	714.871	602.954	623.294	868.073	747.987
LOC110529047	SSUH2	protein_coding	Omya07	protein SSUH2 homolog	F:heat shock protein binding; F:unfolded protein binding	195.179	-0.61632	0.159539	-3.86312	0.000111948	0.0597487	0.008	197.308	133.991	140.24	176.911	134.62	139.248	271.524	334.085	201.282	194.383	217.693	200.866
si:ch211-199g17.2		protein_coding	Omya18	uncharacterized protein LOC110496508 isoform X1		955.432	0.490736	0.140662	3.48876	0.000485272	0.134808	0.0081	1418.02	1098.73	1199.47	1079.77	1069.66	831.393	1008.38	881.913	805.127	795.492	629.69	647.554
LOC110514644	CYP3A5	protein_coding	Omya17	cytochrome P450 3A27-like	P:progesterone metabolic process; P:oxidation-reduction process; F:iron ion binding; F:heme binding; F:testosterone 6-beta-hydroxylase activity; F:aromatase activity; C:endoplasmic reticulum membrane; C:integral component of membrane	5.22278	-2.72759	0.694708	-3.92624	8.62831e-05	0.0523051	0.0082	2.16822	0.837445	0.824942	1.01673	1.04357	2.45732	11.5134	5.38847	2.67188	5.28215	17.9911	11.4781
LOC110494779	DDIT3	protein_coding	Omya17	DNA damage-inducible transcript 3 protein	P:response to hypoxia; P:regulation of lipid biosynthetic process; P:intrinsic apoptotic signaling pathway in response to endoplasmic reticulum stress	801.717	-0.547304	0.140492	-3.89561	9.79521e-05	0.057687	0.0082	538.802	606.31	591.484	713.746	667.884	789.619	895.165	995.071	741.892	909.587	1333.14	837.898
LOC110528089	KCNC1	protein_coding	Omya07	potassium voltage-gated channel subfamily C member 4	P:regulation of ion transmembrane transport; P:protein homooligomerization; P:potassium ion transmembrane transport; F:voltage-gated potassium channel activity; C:voltage-gated potassium channel complex	92.1397	-0.769475	0.228522	-3.36719	0.000759383	0.174087	0.0082	130.093	49.4093	47.8467	49.8199	69.9191	63.8903	140.079	96.9925	129.141	109.869	112.445	106.172
LOC110530805	LPL	protein_coding	Omya08	lipoprotein lipase-like	P:lipid metabolic process; F:lipoprotein lipase activity; F:metal ion binding; C:extracellular region	285.149	-0.897729	0.251157	-3.57437	0.000351074	0.115364	0.0084	142.018	123.104	255.732	205.38	122.098	345.663	228.349	361.028	309.938	425.741	411.098	491.644
per1b	PER1	protein_coding	Omya21	period circadian protein homolog 1-like isoform X1	P:visual perception; P:response to temperature stimulus; P:response to light stimulus; P:regulation of circadian rhythm; P:retina development in camera-type eye; P:positive regulation of dopaminergic neuron differentiation	418.596	-0.434923	0.124922	-3.48156	0.000498505	0.137322	0.0085	338.242	360.101	314.303	355.856	410.123	358.769	370.347	436.466	416.813	585.262	576.616	500.252
LOC110494445	LRRC38	protein_coding	Omya17	leucine-rich repeat-containing protein 38-like	C:integral component of membrane	49.042	-1.22331	0.288703	-4.23724	2.2628e-05	0.0214745	0.009	34.6915	18.4238	30.5229	31.5187	26.0892	34.4025	59.4858	95.1963	65.9064	108.812	56.6721	26.7821
dhx33	DHX33	protein_coding	Omya10	ATP-dependent RNA helicase DHX33	P:regulation of transcription by RNA polymerase I; F:nucleic acid binding; F:helicase activity; F:ATP binding	185.155	0.459165	0.140269	3.27346	0.0010624	0.197226	0.0091	207.065	225.273	188.087	266.384	149.23	249.828	140.079	158.062	176.344	148.957	154.724	157.823
bphl	BPHL	protein_coding	Omya05	valacyclovir hydrolase	F:hydrolase activity	315.669	0.638428	0.185484	3.44195	0.000577531	0.150671	0.0094	437.98	472.319	295.329	403.643	285.938	414.468	205.322	161.654	239.579	236.64	256.374	378.776
LOC118942866	TMEM178B	protein_coding	Omya21	transmembrane protein 178B	C:integral component of membrane	8.08661	3.82159	0.779128	4.90496	9.34458e-07	0.00345189	0.0095	5.42055	20.0987	8.24942	33.5522	9.39212	13.1057	0	3.59231	2.67188	0	0	0.956505
LOC110533931	NPM1	protein_coding	Omya10	nucleophosmin isoform X1		6311.08	0.416619	0.12351	3.37317	0.000743078	0.174087	0.0096	6554.53	6347.83	7114.3	8407.36	6181.06	8689.09	6916.66	5848.29	5318.82	4559.55	4716.38	5079.04
LOC118946043	GATD3	protein_coding	OmyA31_Omy25p	glutamine amidotransferase-like class 1 domain-containing protein 3A, mitochondrial		21.3661	1.52577	0.397308	3.84026	0.000122904	0.0642064	0.0098	21.6822	25.1234	20.6236	50.8366	48.0042	22.935	5.75669	19.7577	8.90627	6.33858	20.6898	5.73903
LOC110503247	IGSF10	protein_coding	Omya24	immunoglobulin superfamily member 10-like		109.8	-0.736813	0.211857	-3.47788	0.000505397	0.138107	0.0099	130.093	74.5326	68.4702	57.9537	69.9191	92.5591	93.0664	165.246	110.438	176.424	157.423	121.476
LOC110526837	TNNI2	protein_coding	Omya26	troponin I, fast skeletal muscle-like	P:skeletal muscle contraction; P:myofibril assembly; P:cardiac muscle contraction; C:troponin complex	543.771	-1.26643	0.38552	-3.28499	0.00101985	0.194265	0.0099	183.215	240.347	188.912	310.103	324.55	668.391	300.307	768.755	623.439	1183.2	817.698	916.332
mdka	MDK	protein_coding	Omya26	midkine-B-like isoform X1	P:signal transduction; F:growth factor activity	359.952	-0.472478	0.140618	-3.36	0.000779425	0.174827	0.0107	317.644	314.042	251.607	315.187	258.805	348.12	386.657	531.662	303.704	481.732	451.578	358.689
tent5c	TENT5C	protein_coding	Omya22	protein FAM46C	F:RNA adenylyltransferase activity	1601.04	0.629772	0.175647	3.58544	0.000336514	0.114947	0.0111	1896.11	1690.8	1689.48	1887.06	1755.28	2755.48	1321.16	828.028	1910.39	1206.44	1124.45	1147.81
LOC110534530	SMAD1	protein_coding	Omya10	mothers against decapentaplegic homolog 1	P:regulation of transcription, DNA-templated; P:transforming growth factor beta receptor signaling pathway; F:DNA binding; F:DNA-binding transcription factor activity; C:transcription regulator complex; C:cytoplasm	457.073	-0.580578	0.165975	-3.49798	0.000468803	0.134313	0.0111	258.018	337.49	442.994	334.505	448.735	374.332	472.048	630.451	383.86	529.272	739.436	533.73
LOC110486831	E4F1	protein_coding	Omya13	transcription factor E4F1		26.0463	-1.05486	0.318088	-3.31626	0.000912295	0.1866	0.0119	24.9345	10.8868	14.849	20.3346	10.4357	19.6586	50.8507	46.7001	26.7188	43.3136	17.0916	26.7821
nduad	NDUFA13	protein_coding	Omya08	NADH dehydrogenase 1 alpha subcomplex subunit 13	C:integral component of membrane	2524.53	-0.488667	0.147885	-3.30437	0.000951884	0.190923	0.0121	1762.76	2085.24	1750.53	1800.63	2338.64	2870.15	3594.09	2146.41	2867.82	3327.76	2647.4	3102.9
LOC110499958	SLC38A2	protein_coding	Omya21	sodium-coupled neutral amino acid transporter 2-like	C:integral component of membrane	836.345	-0.813046	0.194732	-4.17521	2.97706e-05	0.0248025	0.0124	555.064	725.227	617.057	535.818	627.185	579.928	963.286	968.129	531.704	1313.14	1605.71	1013.9
LOC110502797	KCNJ2	protein_coding	Omya23	inward rectifier potassium channel 2-like	P:regulation of ion transmembrane transport; P:potassium ion transmembrane transport; F:inward rectifier potassium channel activity; C:integral component of membrane	171.712	-0.597734	0.176721	-3.38236	0.000718646	0.174087	0.0124	113.832	143.203	145.19	118.958	128.359	167.917	142.958	233.5	139.828	271.503	226.688	228.605
LOC110532326	HIPK2	protein_coding	Omya01	homeodomain-interacting protein kinase 2-like isoform X1	P:protein phosphorylation; F:DNA binding; F:protein kinase activity; F:ATP binding	503.784	0.441776	0.134037	3.29593	0.000980968	0.192429	0.0124	551.812	777.149	476.817	614.106	570.832	489.007	401.049	474.185	461.345	451.096	326.539	451.47
LOC118940393		lncRNA	Omya17			110.673	0.861873	0.262674	3.28115	0.00103384	0.195104	0.0128	166.953	118.917	151.789	149.46	74.0934	197.405	90.1881	50.2924	126.469	68.668	91.7548	42.0862
LOC110527430	GEMIN8	protein_coding	Omya07	gem-associated protein 8-like	P:spliceosomal snRNP assembly; C:SMN complex	255.41	0.663097	0.184173	3.6004	0.000317732	0.111888	0.013	263.439	329.116	261.507	266.384	284.894	470.167	211.079	246.074	236.907	201.778	167.318	126.259
LOC118964941	MTFMT	protein_coding	Omya06	methionyl-tRNA formyltransferase, mitochondrial	P:translational initiation; P:conversion of methionyl-tRNA to N-formyl-methionyl-tRNA; F:methionyl-tRNA formyltransferase activity	100.133	0.764	0.231826	3.29557	0.000982213	0.192429	0.0134	130.093	179.213	147.665	109.807	89.747	98.2928	107.458	91.604	57.0001	43.3136	89.0562	58.3468
LOC110490527	PWP1	protein_coding	Omya15	periodic tryptophan protein 1 homolog		423.057	0.60211	0.172057	3.49948	0.000466165	0.134313	0.0139	609.27	473.994	672.328	442.279	563.527	297.336	326.212	411.32	341.11	286.293	367.019	285.995
LOC110538367	PMM2	protein_coding	Omya12	phosphomannomutase 1-like isoform X1	P:GDP-mannose biosynthetic process; F:phosphomannomutase activity; C:cytoplasm	95.62	-0.707778	0.207428	-3.41217	0.00064448	0.159833	0.0144	78.0559	65.3207	94.8684	64.0541	76.1806	56.5184	88.2692	134.712	95.2971	157.408	158.322	78.4334
lpl	LPL	protein_coding	Omya05	lipoprotein lipase-like	P:triglyceride catabolic process; P:response to insulin; P:definitive hemopoiesis; P:response to (R)-carnitine; F:lipoprotein lipase activity; F:heparin binding; F:metal ion binding; C:plasma membrane; C:very-low-density lipoprotein particle; C:chylomicron	432.193	-0.636124	0.188336	-3.3776	0.000731225	0.174087	0.0145	294.878	298.968	278.006	383.308	267.154	507.027	365.55	551.42	384.751	607.448	565.822	681.988
fkbp6	FKBP6	protein_coding	Omya12	inactive peptidyl-prolyl cis-trans isomerase FKBP6 isoform X1	P:protein peptidyl-prolyl isomerization; P:piRNA metabolic process; F:peptidyl-prolyl cis-trans isomerase activity	41.2425	-1.43333	0.324812	-4.41278	1.02051e-05	0.0139435	0.0146	35.7756	20.0987	14.849	14.2343	27.1328	22.935	70.0397	28.7385	56.1095	57.0472	35.0827	112.868
LOC110497358	PPM1K	protein_coding	Omya19	protein phosphatase 1K, mitochondrial	P:liver development; P:protein dephosphorylation; P:brain development; P:heart development; P:pancreas development; P:negative regulation of apoptotic process; P:digestive tract development; F:protein serine/threonine phosphatase activity; F:metal ion binding	143.694	-0.775371	0.208602	-3.71699	0.000201611	0.0839831	0.0155	119.252	104.681	133.641	91.5059	109.575	74.5387	118.012	283.793	124.688	202.835	192.505	169.301
map3k15	MAP3K15	protein_coding	Omya11	mitogen-activated protein kinase kinase kinase 15 isoform X1	P:protein phosphorylation; F:protein kinase activity; F:ATP binding	91.7302	-0.852432	0.217265	-3.92347	8.72823e-05	0.0523051	0.016	75.8877	59.4586	82.4942	54.9036	58.4399	61.433	199.565	111.362	123.797	80.2887	107.047	86.0854
LOC110493813	EML6	protein_coding	Omya17	echinoderm microtubule-associated protein-like 6 isoform X1		16.059	2.0324	0.523445	3.88273	0.00010329	0.0588029	0.0163	28.1868	52.759	22.2734	1.01673	26.0892	24.5732	6.71613	5.38847	8.01564	7.39501	3.59823	6.69553
LOC110522086	COL12A1	protein_coding	OmyA04_Omy04q	collagen alpha-1(XII) chain-like isoform X1	C:collagen trimer	652.285	-0.642636	0.185441	-3.46546	0.000529334	0.143144	0.017	624.447	374.338	510.639	414.827	477.955	655.286	552.642	623.266	632.345	994.101	1056.98	910.593
LOC110504475	GATD3	protein_coding	OmyA31_Omy25p	glutamine amidotransferase-like class 1 domain-containing protein 3A, mitochondrial		9.42313	1.96861	0.516224	3.81347	0.000137029	0.0688327	0.0172	13.0093	8.37445	6.59954	17.2845	31.3071	12.2866	2.87834	8.98079	3.56251	3.16929	1.79911	3.82602
LOC118938248		protein_coding	Omya13	gastrula zinc finger protein XlCGF17.1-like		49.5567	0.842167	0.252049	3.34129	0.000833913	0.176129	0.0177	41.1962	72.0203	53.6213	49.8199	102.27	61.433	28.7834	46.7001	45.422	39.0879	33.2836	21.0431
LOC110528382	DRAM2	protein_coding	Omya07	DNA damage-regulated autophagy modulator protein 2-like	P:regulation of autophagy; C:integral component of membrane	11.9897	-3.87528	1.15007	-3.36962	0.000752723	0.174087	0.0178	2.16822	0	0	1.01673	6.26142	0	30.7023	44.9039	35.6251	3.16929	0.899557	19.1301
LOC110491198	MYH3	protein_coding	Omya16	myosin heavy chain, fast skeletal muscle-like	F:motor activity; F:ATP binding; F:actin filament binding; C:myosin complex	446.503	-0.81493	0.222263	-3.6665	0.000245891	0.0959737	0.0193	381.607	232.81	241.708	330.438	283.851	473.444	413.522	332.289	569.111	546.175	669.271	883.811
LOC110528460		lncRNA	Omya07			7.87046	-6.01647	1.42317	-4.22751	2.36295e-05	0.0214745	0.0213	1.08411	0	0	0	0	0	20.1484	35.9231	11.5782	0	1.79911	23.9126
ogdhb	OGDH	protein_coding	Omya05	2-oxoglutarate dehydrogenase, mitochondrial-like isoform X1		25.4195	2.94076	0.543073	5.41503	6.12786e-08	0.000348859	0.0224	34.6915	14.2366	25.5732	99.6398	18.7842	75.3578	7.67558	14.3693	7.12502	1.05643	2.69867	3.82602
mafk	MAFK	protein_coding	Omya12	transcription factor MafK-like	P:positive regulation of transcription, DNA-templated; F:transcription regulatory region sequence-specific DNA binding; F:DNA-binding transcription factor activity; F:protein heterodimerization activity; C:transcription regulator complex; C:host cell nucleus	45.4791	-1.17995	0.307441	-3.83796	0.00012406	0.0642064	0.0252	28.1868	22.611	23.0984	28.4685	42.7863	22.935	39.3374	44.9039	34.7345	103.53	102.55	52.6078
LOC110534114	PIK3R4	protein_coding	Omya03	phosphoinositide 3-kinase regulatory subunit 4 isoform X1	P:protein phosphorylation; F:protein kinase activity; F:ATP binding	28.6023	-1.15472	0.338417	-3.41211	0.000644613	0.159833	0.026	16.2616	24.2859	16.4988	7.11713	27.1328	15.563	29.7429	30.5347	45.422	26.4108	75.5628	28.6951
apoc4	APOC4	protein_coding	Omya02	apolipoprotein C-IV	P:biological_process; F:molecular_function; C:cellular_component	29.5978	-1.65233	0.457746	-3.60971	0.000306539	0.109071	0.0261	9.75699	33.4978	9.89931	14.2343	9.39212	8.19107	12.4728	75.4386	68.5783	31.6929	18.8907	63.1293
LOC110487463		lncRNA	Omya12			5.26805	-2.45468	0.748917	-3.27764	0.00104677	0.195386	0.0266	0	0.837445	4.94965	2.03346	0	1.63821	2.87834	7.18463	3.56251	7.39501	11.6942	21.0431
LOC110491116	COL2A1	protein_coding	Omya16	collagen alpha-1(II) chain-like	F:extracellular matrix structural constituent; C:collagen trimer; C:integral component of membrane	17.9315	-1.49301	0.421747	-3.54005	0.000400053	0.123536	0.0268	13.0093	4.18723	8.24942	14.2343	7.30499	9.01018	40.2968	50.2924	22.2657	11.6207	10.7947	23.9126
LOC110523855		lncRNA	Omya05			20.3567	-1.32949	0.397425	-3.34525	0.000822085	0.176129	0.0268	11.9252	5.02467	14.024	9.15059	19.8278	10.6484	28.7834	10.7769	37.4063	12.6772	32.3841	51.6513
LOC110493791		protein_coding	Omya17	uncharacterized protein LOC110493791 isoform X1		10.8168	-2.24349	0.67154	-3.34082	0.000835323	0.176129	0.0277	0	8.37445	3.29977	7.11713	1.04357	2.45732	10.5539	28.7385	37.4063	1.05643	13.4934	16.2606
LOC110525067	OBSCN	protein_coding	Omya01	obscurin-like isoform X1	P:protein phosphorylation; F:protein kinase activity; F:guanyl-nucleotide exchange factor activity; F:ATP binding	742.359	-0.838993	0.249577	-3.36166	0.000774764	0.174827	0.0286	654.802	602.123	222.734	493.115	632.403	587.3	720.545	1641.69	1010.86	974.029	741.235	627.467
LOC110507004	CEBPG	protein_coding	Omya26	CCAAT/enhancer-binding protein gamma	P:regulation of transcription, DNA-templated; F:DNA-binding transcription factor activity	121.646	-0.73387	0.221984	-3.30597	0.000946498	0.190923	0.0294	94.3175	103.843	89.0938	66.0876	108.531	86.0062	136.242	159.858	91.7346	174.311	247.378	102.346
LOC110494769	ARHGAP40	protein_coding	Omya17	rho GTPase-activating protein 40-like isoform X1	P:signal transduction	16.4924	-3.47219	0.633897	-5.47752	4.3132e-08	0.000336853	0.0313	3.25233	1.67489	1.64988	3.0502	1.04357	5.73375	46.0535	3.59231	30.2813	11.6207	14.3929	75.5639
LOC110526185	LUZP2	protein_coding	Omya06	leucine zipper protein 2-like isoform X1		31.9885	-1.78799	0.401681	-4.45127	8.53627e-06	0.01335	0.036	15.1775	10.8868	12.3741	15.251	10.4357	22.1159	22.0673	30.5347	61.4533	114.094	20.6898	48.7817
LOC110503777	ATF5	protein_coding	Omya24	activating transcription factor 5b	P:regulation of transcription, DNA-templated; F:DNA-binding transcription factor activity	366.272	-0.631861	0.192742	-3.27828	0.00104442	0.195386	0.0383	266.691	290.593	306.054	246.049	337.073	276.858	457.657	495.739	284.11	400.387	724.144	309.908
LOC110496292	GLMP	protein_coding	Omya18	glycosylated lysosomal membrane protein-like	C:lysosomal membrane; C:integral component of membrane	31.9854	-1.41937	0.382475	-3.711	0.00020644	0.0849588	0.0442	20.5981	16.7489	14.849	11.1841	21.915	18.0204	13.4323	102.381	36.5157	24.2979	51.2748	52.6078
LOC110537821	TMPRSS9	protein_coding	Omya02	transmembrane protease serine 9-like	P:proteolysis; P:digestion; F:serine-type endopeptidase activity; F:metal ion binding; C:extracellular space	36.7105	-2.01832	0.42747	-4.72154	2.34068e-06	0.00666274	0.0452	9.75699	18.4238	14.024	14.2343	8.34855	22.1159	40.2968	53.8847	151.407	15.8465	39.5805	52.6078
LOC118944497		lncRNA	Omya26			4.40475	-3.02451	0.886528	-3.41164	0.000645735	0.159833	0.05	2.16822	0	0	1.01673	3.13071	0	9.59448	1.79616	4.45313	5.28215	21.5894	3.82602

## Sheet: 60g Liver
Title: Transcriptomic Profiles of Rainbow Trout (Oncorhynchus mykiss) Selectively Bred for High and Low Fillet Yield
Journal: Marine Biotechnology
Authors: Jamie Mankiewicz, Guangtu Gao, Timothy Leeds, Beth Cleveland
Corresponding Author: Beth Cleveland, USDA/ARS/NCCCWA, beth.cleveland@usda.gov
													HY						LY
Gene	Human_symbol	Bio_type	Chr	Desccription	Go_name	baseMean	log2FoldChange	lfcSE	stat	pvalue	padj	ANOVA	LP37	LP38	LP41	LP42	LP43	LP45	LP39	LP40	LP44	LP46	LP47	LP48
pgp	PGP	protein_coding	Omya20	glycerol-3-phosphate phosphatase	P:dephosphorylation; F:phosphatase activity	338.969	0.975925	0.151527	6.44062	1.18985e-10	1.97509e-06	0.0001	400.257	513.854	394.788	372.207	523.334	493.133	186.8	218.964	193.185	260.706	299.491	210.91
LOC110526274	ADAMTS18	protein_coding	Omya06	A disintegrin and metalloproteinase with thrombospondin motifs 18-like	P:proteolysis; P:integrin-mediated signaling pathway; F:metalloendopeptidase activity	160.079	0.807247	0.153145	5.27113	1.35584e-07	0.000500138	0.0001	220.406	201.335	203.563	211.647	194.705	191.473	80.0573	140.072	128.228	88.2086	122.918	138.339
clptm1l	CLPTM1L	protein_coding	OmyA32_Omy14p	cleft lip and palate transmembrane protein 1-like protein	C:integral component of membrane	320.768	0.418621	0.0853419	4.90522	9.33211e-07	0.00191079	0.0001	346.478	375.624	391.704	354.873	382.198	352.238	301.016	272.095	267.423	288.148	270.224	247.196
pgap3	PGAP3	protein_coding	Omya16	post-GPI attachment to proteins factor 3	P:GPI anchor biosynthetic process; C:Golgi membrane; C:integral component of membrane	430.111	0.407003	0.0871573	4.66975	3.01566e-06	0.00369097	0.0001	445.22	555.924	465.727	511.784	444.009	522.035	384.275	381.577	358.532	351.854	377.534	362.857
lifra	OSMR	protein_coding	Omya06	leukemia inhibitory factor receptor-like	C:integral component of membrane	3279.65	-0.289354	0.0641023	-4.51394	6.36351e-06	0.00586839	0.0001	2966.66	2884.79	2790.25	2993.16	2828.89	3245.11	3489.43	3634.64	3798.75	3374.47	3502.19	3847.41
LOC118965262		V_segment	Omya07			6.77608	2.61851	0.615947	4.2512	2.12632e-05	0.0141183	0.0001	12.3427	12.02	6.16857	12.7718	11.332	15.354	2.13486	0.805014	2.53081	0	5.85324	0
LOC110496036	ZDHHC3	protein_coding	Omya18	palmitoyltransferase ZDHHC3	F:protein-cysteine S-palmitoyltransferase activity; C:integral component of membrane	254.384	-0.301046	0.090654	-3.32083	0.000897502	0.12573	0.0001	231.867	205.842	229.265	235.366	245.184	219.472	283.937	295.44	305.385	265.606	272.176	263.071
LOC110522495		lncRNA	OmyA04_Omy04q			3.7075	-2.15304	0.684776	-3.14416	0.00166567	0.172763	0.0001	0	1.5025	2.05619	1.82454	2.06037	0.903175	5.33716	4.83008	7.59244	6.86067	5.85324	5.66963
LOC110519054	GTF2F1	protein_coding	Omya12	general transcription factor IIF subunit 1 isoform X1	P:transcription initiation from RNA polymerase II promoter; P:positive regulation of transcription elongation from RNA polymerase II promoter; F:DNA binding	192.548	0.722356	0.12957	5.57502	2.47495e-08	0.00011738	0.0002	215.116	292.987	276.557	188.84	221.49	245.664	139.833	141.682	142.569	157.795	139.502	148.544
LOC110493184	ZNFX1	protein_coding	Omya17	NFX1-type zinc finger-containing protein 1-like	P:regulation of transcription, DNA-templated; F:DNA-binding transcription factor activity; F:zinc ion binding	453.477	-0.938138	0.192057	-4.88467	1.036e-06	0.00191079	0.0002	208.063	363.604	195.338	419.645	344.082	335.981	580.683	590.88	539.907	585.117	527.767	750.66
nudcd3	NUDCD3	protein_coding	Omya05	nudC domain-containing protein 3		960.476	0.508804	0.109765	4.63539	3.56272e-06	0.00407857	0.0002	1035.03	1138.89	1004.45	1138.51	1169.26	1281.61	663.942	764.763	688.381	930.111	833.111	877.659
LOC110494547	NCOA3	protein_coding	Omya17	nuclear receptor coactivator 3-like isoform X1	P:regulation of transcription, DNA-templated; P:positive regulation of nucleic acid-templated transcription; F:nuclear receptor coactivator activity; F:nuclear hormone receptor binding; F:protein dimerization activity	1024.72	-0.426747	0.0980464	-4.35251	1.3459e-05	0.0105075	0.0002	709.707	799.328	904.723	909.534	918.924	1001.62	1118.67	1103.67	1251.07	1105.55	1203.82	1270
LOC110502435	FBXO28	protein_coding	Omya23	F-box only protein 28-like		1419.09	-0.309767	0.0787963	-3.93124	8.45101e-05	0.0348623	0.0002	1135.53	1167.44	1272.78	1336.48	1469.04	1221.09	1594.74	1622.91	1491.49	1527.97	1593.06	1596.57
LOC110489996	PNISR	protein_coding	Omya02	arginine/serine-rich protein PNISR-like isoform X1		1510.68	-0.28974	0.0752305	-3.85136	0.000117465	0.0428539	0.0002	1186.66	1412.35	1298.48	1517.11	1341.3	1401.73	1712.16	1611.64	1709.99	1560.31	1643.78	1732.64
LOC110490438	USP44	protein_coding	Omya15	ubiquitin carboxyl-terminal hydrolase 44-like	P:ubiquitin-dependent protein catabolic process; P:protein deubiquitination; F:cysteine-type peptidase activity; F:zinc ion binding	136.453	-0.463193	0.123913	-3.73805	0.000185452	0.0559712	0.0002	105.795	108.18	125.428	98.5253	129.803	121.025	130.227	159.393	167.877	166.616	159.013	165.553
LOC118936258	GUK1	protein_coding	Omya08	ADP-ribosylation factor 1 isoform X4	P:phosphorylation; P:GMP metabolic process; P:GDP metabolic process; F:guanylate kinase activity	243.768	-0.32661	0.0968792	-3.37131	0.000748106	0.119282	0.0002	203.655	232.887	241.602	207.085	188.524	224.891	277.532	269.68	258.987	254.825	274.127	291.419
LOC110496316	MEF2D	protein_coding	Omya18	myocyte-specific enhancer factor 2D homolog isoform X1	P:positive regulation of transcription by RNA polymerase II; F:RNA polymerase II transcription regulatory region sequence-specific DNA binding; F:protein dimerization activity	828.523	-0.404113	0.0873998	-4.62373	3.76897e-06	0.00417087	0.0003	680.613	743.736	728.919	724.343	670.65	732.475	983.104	927.376	902.657	901.688	1118.94	827.767
LOC110500177	SULT4A1	protein_coding	Omya21	sulfotransferase 4A1	F:sulfotransferase activity	5.43724	2.07101	0.59813	3.46247	0.000535237	0.0993469	0.0003	10.5795	9.01498	9.25285	10.9473	8.24147	4.51587	5.33716	1.61003	1.68721	0	2.92662	1.13393
LOC110538346	ANKFN1	protein_coding	Omya12	ankyrin repeat and fibronectin type-III domain-containing protein 1-like		14.7386	-1.16534	0.33986	-3.4289	0.000606038	0.10702	0.0003	8.81623	9.01498	7.19666	15.5086	9.27166	4.51587	23.4835	19.3203	15.1849	17.6417	25.364	21.5446
LOC110505143	TAPT1	protein_coding	OmyA31_Omy25p	transmembrane anterior posterior transformation protein 1 homolog isoform X2	C:integral component of membrane	332.835	-0.284644	0.0876584	-3.24719	0.00116549	0.14825	0.0003	335.017	256.927	313.569	311.084	297.723	283.597	357.589	379.967	375.404	373.417	363.876	345.848
serac1	SERAC1	protein_coding	OmyA04_Omy04q	protein SERAC1		142.292	-0.365118	0.117401	-3.11	0.00187086	0.179511	0.0003	127.835	124.707	133.652	99.4375	126.713	134.573	155.845	173.078	153.536	149.955	171.695	156.482
fabp2	FABP2	protein_coding	Omya10	fatty acid-binding protein, intestinal-like	P:response to lipid; F:fatty acid binding; C:cytoplasm; C:brush border membrane	486.696	1.04574	0.197911	5.28388	1.26477e-07	0.000500138	0.0004	467.26	582.969	862.571	572.906	749.974	699.057	294.611	353.401	367.812	177.397	340.463	371.928
aifm2	AIFM2	protein_coding	Omya01	apoptosis-inducing factor 2	P:oxidation-reduction process; F:oxidoreductase activity	397.985	0.478377	0.115893	4.12775	3.66336e-05	0.0206135	0.0004	479.603	456.759	520.216	397.75	491.398	436.233	298.881	400.092	303.698	314.611	379.485	297.089
LOC110497754	MEIS2	protein_coding	Omya19	homeobox protein Meis2 isoform X4	P:regulation of transcription, DNA-templated; P:embryonic viscerocranium morphogenesis; F:DNA binding	231.022	-0.475991	0.121075	-3.93137	8.44636e-05	0.0348623	0.0004	151.639	220.867	189.169	222.594	190.584	186.957	279.667	243.919	310.447	251.885	268.273	256.267
LOC118941467		protein_coding	Omya19	uncharacterized protein LOC109894257		317.548	-1.94346	0.592941	-3.27767	0.00104669	0.136486	0.0004	98.7418	234.389	84.3038	6.3859	110.23	252.889	287.139	503.939	593.898	416.541	720.924	501.196
LOC110509472	SLC46A3	protein_coding	ChrY	solute carrier family 46 member 3-like	P:transmembrane transport; F:transmembrane transporter activity; C:integral component of membrane	473.437	0.818775	0.158833	5.15495	2.53693e-07	0.000765669	0.0005	627.716	471.784	793.689	642.239	556.299	534.68	337.308	445.173	354.314	354.795	309.246	254
LOC110509960	LRFN4	protein_coding	ChrY	leucine-rich repeat and fibronectin type-III domain-containing protein 4-like	C:integral component of membrane	29.623	-1.12991	0.269136	-4.19828	2.68955e-05	0.0165352	0.0005	15.8692	12.02	15.4214	28.2804	15.4528	23.4825	27.7532	49.1058	37.9622	41.164	52.6791	36.2857
LOC110493703	APOH	protein_coding	Omya17	beta-2-glycoprotein 1-like		11378.9	-0.33763	0.0894981	-3.77249	0.000161629	0.050622	0.0005	8154.13	9274.91	10585.3	10265.8	11361.9	10677.3	13112.3	11688	12811.8	12960.8	13042	12612.7
LOC110535855	NELFB	protein_coding	Omya11	negative elongation factor B	P:translational elongation; P:negative regulation of transcription, DNA-templated; P:positive regulation of hematopoietic stem cell differentiation; F:translation elongation factor activity	228.049	-0.320597	0.102678	-3.12235	0.00179414	0.176747	0.0005	228.34	211.852	203.563	181.542	174.101	217.665	246.577	269.68	249.707	239.143	246.812	267.607
LOC118965493	CARTPT	protein_coding	Omya08	cocaine- and amphetamine-regulated transcript protein		162.586	0.906031	0.181647	4.98785	6.10541e-07	0.00144781	0.0006	220.406	181.802	200.478	187.016	290.512	190.57	92.8665	97.4067	105.451	91.1489	134.624	158.75
si:ch211-107n13.1	FAM110C	protein_coding	Omya03	protein FAM110C-like		129.432	-1.37237	0.320634	-4.28019	1.86737e-05	0.0128909	0.0006	75.8196	66.1098	140.849	87.578	29.8753	32.5143	166.519	176.298	171.252	158.776	267.298	180.294
LOC110530456	SRSF11	protein_coding	Omya08	serine/arginine-rich splicing factor 11-like isoform X1	P:RNA splicing; F:nucleic acid binding	1728.2	-0.454438	0.117622	-3.86356	0.000111747	0.041221	0.0006	1306.57	1682.8	1504.1	1581.88	1075.51	1600.43	1843.45	2081.77	1806.16	2016.06	2186.18	2053.54
lrrc9	LRRC9	protein_coding	OmyA25_Omy25q	leucine-rich repeat-containing protein 9		5.87139	2.22434	0.605945	3.67086	0.000241737	0.061734	0.0006	7.05299	12.02	8.22476	8.21044	7.21129	15.354	0	3.22006	1.68721	2.94029	0	4.53571
fam98b	FAM98B	protein_coding	Omya19	protein FAM98B	P:proteolysis; F:serine-type endopeptidase activity	65.7392	0.797562	0.228961	3.4834	0.000495085	0.0939218	0.0006	89.9256	82.6373	75.0509	74.8062	94.777	83.0921	39.495	21.7354	57.3651	55.8655	65.3611	48.7589
fbxl4	FBXL4	protein_coding	Omya03	F-box/LRR-repeat protein 4-like isoform X1		280.826	-0.32942	0.096476	-3.41452	0.000638934	0.110479	0.0006	245.973	265.942	247.771	257.26	219.429	257.405	352.252	330.056	290.2	280.307	302.417	320.901
upp1	UPP1	protein_coding	Omya02	uridine phosphorylase 1-like	P:nucleoside metabolic process; P:nucleotide catabolic process; P:UMP salvage; F:uridine phosphorylase activity; C:cytoplasm	402.921	0.313585	0.093677	3.34751	0.000815396	0.12038	0.0006	441.693	473.286	431.8	447.013	441.949	445.265	318.094	338.106	393.12	332.253	424.36	348.116
zgc:103586	CDA	protein_coding	Omya21	cytidine deaminase-like	P:cytidine deamination; F:cytidine deaminase activity; F:zinc ion binding; C:integral component of membrane	432.353	0.652722	0.138509	4.71249	2.44706e-06	0.0032496	0.0007	642.703	519.864	491.429	383.154	583.084	550.034	287.139	335.691	301.167	337.153	353.145	403.678
LOC110491403	PPP1R3C	protein_coding	Omya16	protein phosphatase 1 regulatory subunit 3C-B-like	P:glycogen biosynthetic process; F:protein phosphatase binding	1993.18	0.588331	0.126164	4.66322	3.11296e-06	0.00369097	0.0007	2388.32	2657.92	2098.34	2206.78	2963.84	2050.21	1698.28	1781.5	1554.76	1394.68	1316	1807.48
LOC110529426	TAF1A	protein_coding	Omya08	TATA box-binding protein-associated factor RNA polymerase I subunit A-like isoform X1	P:heart contraction	105.209	-0.930083	0.215049	-4.32497	1.52551e-05	0.0112546	0.0007	54.6606	64.6073	107.95	82.1044	45.3281	79.4794	118.485	150.538	101.233	167.596	152.184	138.339
LOC100305204	HEBP2	protein_coding	Omya12	heme-binding protein 2-like		54.7608	1.5471	0.376576	4.10833	3.98525e-05	0.0216896	0.0007	83.7542	79.6323	102.809	80.2798	93.7468	49.6746	8.53945	27.3705	18.5593	66.6465	30.2417	15.875
coq4	COQ4	protein_coding	Omya05	ubiquinone biosynthesis protein COQ4 homolog, mitochondrial isoform X1	P:ubiquinone biosynthetic process; C:extrinsic component of mitochondrial inner membrane	261.549	0.394235	0.11262	3.50057	0.000464269	0.0902951	0.0007	289.172	300.499	274.501	332.067	317.297	270.952	227.363	248.749	264.048	222.482	200.961	190.5
tarbp2	TARBP2	protein_coding	Omya17	RISC-loading complex subunit TARBP2 isoform X2	P:regulation of translation; P:targeting of mRNA for destruction involved in RNA interference; P:pre-miRNA processing; P:miRNA loading onto RISC involved in gene silencing by miRNA; P:regulation of viral transcription; P:regulation of production of siRNA involved in RNA interference; P:regulation of production of miRNAs involved in gene silencing by miRNA; F:double-stranded RNA binding; F:siRNA b…	214.072	0.354334	0.106724	3.32009	0.000899885	0.12573	0.0007	221.287	252.419	241.602	217.12	277.12	233.019	170.789	169.858	206.683	190.139	189.255	199.571
slc11a2	SLC11A2	protein_coding	Omya07	natural resistance-associated macrophage protein 2 isoform X1	P:metal ion transport; F:metal ion transmembrane transporter activity; C:integral component of membrane	1174.71	0.262643	0.0804594	3.26429	0.00109738	0.141758	0.0007	1274.83	1289.14	1307.74	1260.76	1267.13	1291.54	1085.58	1190.62	1119.46	975.195	1129.67	904.874
LOC110490746	FGD4	protein_coding	Omya15	FYVE, RhoGEF and PH domain-containing protein 4-like isoform X1	F:guanyl-nucleotide exchange factor activity; F:metal ion binding	269.12	-1.24991	0.247095	-5.05843	4.2272e-07	0.00116949	0.0008	88.1623	105.175	220.012	183.366	188.524	169.797	287.139	361.451	474.106	240.124	412.653	498.928
LOC110486551	FBF1	protein_coding	Omya13	fas-binding factor 1-like isoform X7	P:cilium assembly; P:establishment of epithelial cell polarity; C:ciliary transition fiber	188.628	0.369514	0.11043	3.34613	0.000819479	0.12038	0.0008	193.957	237.394	211.788	209.822	184.403	239.341	173.991	151.343	163.659	158.776	181.45	157.616
LOC110488263	SEMA4A	protein_coding	OmyA32_Omy14p	semaphorin-4A-like isoform X1	F:semaphorin receptor binding; C:integral component of membrane	55.4824	-0.785539	0.211987	-3.7056	0.000210892	0.0590382	0.0009	30.8568	42.0699	26.7305	54.7363	51.5092	38.8365	69.383	84.5265	72.55	55.8655	60.4835	78.2409
LOC110508654	ARHGAP21	protein_coding	Omya28	rho GTPase-activating protein 21-like isoform X1	P:signal transduction; P:positive regulation of GTPase activity; F:GTPase activator activity; F:phospholipid binding	429.459	-0.372651	0.101635	-3.66656	0.000245839	0.0623023	0.0009	320.911	363.604	418.435	405.961	354.383	382.946	529.446	472.543	551.717	458.685	452.65	442.231
tfcp2l1	TFCP2L1	protein_coding	Omya22	transcription factor CP2-like protein 1 isoform X1	P:regulation of transcription by RNA polymerase II; F:DNA-binding transcription factor activity	641.222	-1.93559	0.287991	-6.72102	1.80458e-11	5.99103e-07	0.001	207.181	229.882	231.321	217.12	486.247	223.084	1324.68	703.582	1509.21	953.633	1140.41	468.312
ldlrap1a	LDLRAP1	protein_coding	Omya18	low density lipoprotein receptor adapter protein 1-A-like		2869.87	-0.560775	0.118678	-4.72519	2.29895e-06	0.0032024	0.001	2375.97	2165.1	2225.83	2725.87	2223.14	2197.42	3978.32	3340	4167.41	2763.87	3224.16	3051.4
triqk	TRIQK	protein_coding	OmyA32_Omy14p	triple QxxK/R motif-containing protein	C:endoplasmic reticulum membrane; C:integral component of membrane	459.697	-0.569528	0.129481	-4.39853	1.08985e-05	0.00904548	0.001	327.082	393.654	321.794	436.065	340.991	401.01	575.345	490.253	517.13	704.689	473.137	535.213
cited2	CITED2	protein_coding	Omya08	cbp/p300-interacting transactivator 2	P:regulation of transcription, DNA-templated; P:positive regulation of nucleic acid-templated transcription; F:transcription coactivator activity	1424.42	0.567995	0.152239	3.73095	0.000190763	0.0560454	0.001	1814.38	1700.83	1729.26	1480.62	1923.35	1558.88	1191.25	1289.63	1180.2	1041.84	726.777	1455.96
LOC110537740	P4HA2	protein_coding	Omya12	prolyl 4-hydroxylase subunit alpha-2-like isoform X1	P:peptidyl-proline hydroxylation; P:oxidation-reduction process; F:procollagen-proline 4-dioxygenase activity; F:iron ion binding; F:oxidoreductase activity, acting on single donors with incorporation of molecular oxygen, incorporation of two atoms of oxygen; F:L-ascorbic acid binding	360.606	-0.338567	0.104344	-3.24471	0.00117571	0.148712	0.001	335.017	330.549	272.445	356.698	265.788	349.529	401.354	405.727	385.527	438.103	372.656	413.883
LOC110487231	GIMAP7	protein_coding	Omya13	GTPase IMAP family member 7-like isoform X1	F:GTP binding; C:integral component of membrane	125.933	-1.65665	0.345726	-4.79178	1.65305e-06	0.00249453	0.0011	33.5017	99.1648	29.8147	31.9295	98.8977	72.254	246.577	261.629	142.569	99.9698	207.79	187.098
LOC110521454	RIPK3	protein_coding	Omya01	receptor-interacting serine/threonine-protein kinase 3-like isoform X1	P:protein phosphorylation; P:inflammatory response; P:regulation of apoptotic process; P:innate immune response; F:protein serine/threonine kinase activity; F:ATP binding	516.309	-0.457772	0.120731	-3.79166	0.000149645	0.0487212	0.0011	504.288	404.172	492.457	395.926	346.142	466.038	694.898	641.596	587.992	572.376	516.06	573.767
stx2b	STX2	protein_coding	Omya06	syntaxin-2-like isoform X1	P:intracellular protein transport; P:acrosome reaction; P:vesicle-mediated transport; P:cell differentiation; P:membrane fusion; F:SNAP receptor activity; C:integral component of membrane	62.2528	-0.647168	0.192246	-3.36635	0.000761705	0.119282	0.0011	52.0158	33.0549	34.9552	64.7712	51.5092	52.3841	85.3945	61.1811	70.8628	82.3281	84.8719	73.7052
LOC110485610	HOGA1	protein_coding	Omya13	4-hydroxy-2-oxoglutarate aldolase, mitochondrial	F:lyase activity	2684.89	0.853685	0.268941	3.17425	0.00150227	0.16525	0.0011	3636.7	3296.48	2882.78	4123.46	3248.17	3553.99	2364.36	1870.05	2075.27	2616.86	1994.98	555.624
tspan5a	TSPAN5	protein_coding	Omya09	tetraspanin-5 isoform X1	C:integral component of membrane	463.982	0.569508	0.142048	4.00928	6.09043e-05	0.0301785	0.0012	573.937	531.884	686.767	558.31	495.519	479.586	444.051	298.66	393.963	370.476	440.944	293.687
ptprsa	PTPRS	protein_coding	Omya05	receptor-type tyrosine-protein phosphatase S-like isoform X1	P:peptidyl-tyrosine dephosphorylation; F:protein tyrosine phosphatase activity; C:integral component of membrane	3230.32	-0.436598	0.110982	-3.93395	8.35621e-05	0.0348623	0.0012	2629	3108.66	2901.28	3033.3	2415.78	2385.28	4122.42	3536.43	4053.52	3676.34	2963.69	3938.13
LOC110490395	RPAP3	protein_coding	Omya15	RNA polymerase II-associated protein 3 isoform X1		95.2245	0.595487	0.160488	3.71048	0.000206871	0.0590382	0.0012	88.1623	138.23	133.652	109.473	116.411	102.962	81.1248	67.6212	77.6116	91.1489	61.459	74.8392
LOC118948670		rRNA	NW_023493702.1			2.52599	3.27382	1.02299	3.20025	0.00137307	0.159733	0.0012	7.05299	3.00499	6.16857	1.82454	3.09055	6.32222	1.06743	0.805014	0	0	0.97554	0
LOC110528340	PBRM1	protein_coding	Omya07	protein polybromo-1-like isoform X1	P:chromatin remodeling; F:DNA binding; F:chromatin binding; C:RSC-type complex	983.485	-0.245862	0.0770893	-3.18932	0.00142609	0.161146	0.0012	892.203	883.468	898.555	1008.97	824.147	891.434	973.497	1073.08	1165.86	1020.28	1047.73	1122.59
LOC110505389	TMEM30A	protein_coding	OmyA25_Omy25q	cell cycle control protein 50A-like	P:phospholipid transport; C:integral component of membrane	1034.68	0.242759	0.0773114	3.14001	0.00168942	0.172763	0.0012	1101.15	1060.76	1220.35	1154.02	1111.57	1079.29	841.136	910.471	898.439	1025.18	998.952	1014.86
LOC110520211	NUP93	protein_coding	Omya01	nuclear pore complex protein Nup93 isoform X1	P:nucleocytoplasmic transport; P:protein transport; P:mRNA transport; F:structural constituent of nuclear pore; C:nuclear pore; C:membrane	222.969	0.610046	0.146953	4.1513	3.30595e-05	0.019599	0.0013	321.792	258.429	233.378	206.173	312.146	283.597	162.25	148.123	166.19	218.561	182.426	182.562
LOC110530541	IPP	protein_coding	Omya08	actin-binding protein IPP	F:actin binding	40.6011	1.02756	0.268597	3.82564	0.000130434	0.0455817	0.0013	63.4769	60.0999	50.3766	30.1049	64.9016	58.7064	12.8092	25.7604	33.7442	36.2635	28.2906	22.6785
glipr1a	GLIPR1	protein_coding	Omya15	GLIPR1-like protein 1 precursor	C:extracellular region; C:integral component of membrane	26.9057	-1.46956	0.394946	-3.72092	0.000198502	0.0578075	0.0013	21.159	13.5225	9.25285	1.82454	22.6641	17.1603	59.7761	37.8356	40.493	25.4825	41.9482	31.7499
phf20l1	PHF20L1	protein_coding	Omya02	PHD finger protein 20-like protein 1 isoform X1		421.121	-0.343196	0.103557	-3.3141	0.000919399	0.126129	0.0013	319.148	359.097	326.934	398.662	400.742	422.686	508.097	458.858	522.191	436.143	457.528	443.365
LOC110521337	HYAL4	protein_coding	OmyA30_Omy04p	hyaluronidase-4-like	P:carbohydrate metabolic process; F:hyalurononglucosaminidase activity	8.34899	-1.72093	0.537878	-3.19947	0.00137678	0.159733	0.0013	7.93461	6.00999	3.08428	5.47363	1.03018	0	7.47202	16.9053	11.8105	9.80096	13.6576	17.0089
LOC110488280	SMAD4	protein_coding	OmyA32_Omy14p	mothers against decapentaplegic homolog 4-like isoform X1	P:regulation of transcription, DNA-templated; P:transforming growth factor beta receptor signaling pathway; F:DNA binding; F:DNA-binding transcription factor activity; C:transcription regulator complex; C:cytoplasm	91.8252	-0.482943	0.151528	-3.18716	0.00143676	0.161146	0.0013	80.2277	79.6323	99.7252	64.7712	70.0525	65.9318	100.339	102.237	120.635	94.0892	106.334	117.928
LOC110496379	ST3GAL1	protein_coding	Omya18	CMP-N-acetylneuraminate-beta-galactosamide-alpha-2,3-sialyltransferase 1-like	P:protein glycosylation; P:sialylation; F:sialyltransferase activity; C:integral component of membrane	747.542	-1.24205	0.253995	-4.89005	1.0081e-06	0.00191079	0.0014	238.038	560.431	455.446	283.716	594.416	534.68	1058.89	668.161	1171.77	812.5	1045.78	1546.68
LOC110528663	ALAS1	protein_coding	Omya07	5-aminolevulinate synthase, nonspecific, mitochondrial-like	P:protoporphyrinogen IX biosynthetic process; F:5-aminolevulinate synthase activity; F:pyridoxal phosphate binding; C:mitochondrial matrix	6262.88	0.787902	0.163802	4.81009	1.50859e-06	0.00238494	0.0014	10067.3	6492.29	6324.84	9935.54	7801.59	6967.99	4579.28	4625.61	3734.64	5805.11	5156.7	3663.72
LOC110538335	HEBP1	protein_coding	Omya12	heme-binding protein 1-like		8.7554	2.76809	0.589329	4.69703	2.63978e-06	0.0033707	0.0014	17.6325	19.5325	7.19666	19.1577	22.6641	5.41905	3.20229	3.22006	1.68721	0	1.95108	3.40178
psmb7	PSMB7	protein_coding	Omya05	proteasome subunit beta type-7	P:proteolysis involved in cellular protein catabolic process; F:threonine-type endopeptidase activity; C:cytoplasm; C:proteasome core complex	3533.45	0.381096	0.108366	3.51673	0.000436895	0.0873763	0.0014	4055.47	3775.77	4050.69	3504.94	4242.3	4356.92	2809.48	3434.19	3051.32	3262.74	3472.92	2384.65
LOC110508371	GATAD2A	protein_coding	Omya28	transcriptional repressor p66 alpha-like isoform X1	P:negative regulation of transcription by RNA polymerase II	225.69	-0.455349	0.130897	-3.47869	0.000503872	0.0950457	0.0014	216.879	195.325	176.832	145.963	221.49	186.957	241.239	284.17	287.669	220.522	282.906	248.33
LOC118947111	CCDC97	protein_coding	NW_023493663.1	coiled-coil domain-containing protein 97-like		13.9323	1.35515	0.403629	3.35742	0.000786741	0.119812	0.0014	15.8692	27.0449	12.3371	23.719	20.6037	20.773	12.8092	9.66017	9.27965	1.96019	2.92662	10.2053
LOC110522809	RIC8B	protein_coding	Omya01	synembryn-B-like isoform X1		162.934	0.401202	0.124278	3.22827	0.00124542	0.152233	0.0014	140.178	199.832	187.113	191.577	189.554	205.021	135.564	132.827	135.82	158.776	132.673	146.277
LOC110537558	RABEP1	protein_coding	Omya12	rab GTPase-binding effector protein 1-like isoform X1	P:endocytosis; P:signal transduction; P:positive regulation of GTPase activity; F:GTPase activator activity; F:growth factor activity; C:integral component of membrane	612.443	-0.286819	0.0919646	-3.1188	0.0018159	0.177312	0.0014	633.005	485.306	495.542	603.011	508.911	580.741	683.156	635.961	719.595	664.505	681.902	657.678
srek1	SREK1	protein_coding	Omya05	splicing regulatory glutamine/lysine-rich protein 1 isoform X3	P:regulation of alternative mRNA splicing, via spliceosome; F:RNA binding	1041.35	-0.488702	0.126279	-3.87002	0.000108825	0.0410553	0.0015	719.405	967.608	828.644	1039.99	723.189	921.238	1302.27	1188.2	1089.09	1053.6	1204.79	1458.23
LOC110533644	CLTC	protein_coding	Omya10	clathrin heavy chain 1 isoform X1	P:intracellular protein transport; P:vesicle-mediated transport; F:structural molecule activity; F:clathrin light chain binding; C:clathrin coat of trans-Golgi network vesicle; C:clathrin coat of coated pit; C:clathrin complex	2289.87	0.253095	0.077275	3.27526	0.00105566	0.136902	0.0015	2485.3	2712.01	2406.77	2202.22	2533.22	2604.76	2069.75	1923.98	2185.78	2248.34	2191.06	1915.2
LOC110499385	ZFC3H1	protein_coding	Omya02	zinc finger C3H1 domain-containing protein-like isoform X1	P:RNA processing	541.434	-0.328599	0.102946	-3.19196	0.00141311	0.160664	0.0015	497.236	458.261	491.429	558.31	374.987	498.553	589.222	640.791	576.182	574.336	651.66	586.24
LOC110496728	PSMD7	protein_coding	Omya02	26S proteasome non-ATPase regulatory subunit 7	P:proteolysis; P:central nervous system morphogenesis; P:cranial skeletal system development; F:metallopeptidase activity; F:isopeptidase activity; C:proteasome regulatory particle	826.265	0.453846	0.113492	3.99892	6.3632e-05	0.0310664	0.0017	995.353	896.99	868.74	759.009	1134.23	1076.58	655.403	717.267	662.23	741.933	766.774	640.669
LOC110505582	KIF26A	protein_coding	OmyA25_Omy25q	kinesin-like protein KIF26A isoform X2	P:microtubule-based movement; F:microtubule motor activity; F:ATP binding; F:microtubule binding	11.3304	-1.50452	0.412132	-3.65059	0.000261642	0.0653101	0.0017	9.69786	3.00499	6.16857	6.3859	3.09055	6.32222	26.6858	16.9053	17.7157	8.82086	17.5597	13.6071
LOC100135807	DBT	protein_coding	Omya05	lipoamide acyltransferase component of branched-chain alpha-keto acid dehydrogenase complex, mitochondrial-like	P:branched-chain amino acid metabolic process; F:transferase activity, transferring acyl groups	281.381	0.452831	0.126066	3.59201	0.000328143	0.0736715	0.0017	283.883	347.077	313.569	296.488	391.47	318.821	198.542	201.253	231.991	261.686	258.518	273.276
LOC110493489	NOMO1	protein_coding	Omya17	nodal modulator 1-like	F:carbohydrate binding; C:integral component of plasma membrane	268.928	-0.414111	0.119703	-3.45948	0.00054121	0.0993469	0.0017	246.855	250.917	244.687	187.928	229.731	224.891	241.239	284.975	331.537	318.531	326.806	339.044
LOC118937692		lncRNA	Omya12			62.6477	-0.66101	0.201698	-3.27722	0.00104834	0.136486	0.0017	33.5017	61.6024	65.7981	55.6485	33.9961	42.4492	74.7202	86.9415	80.986	72.5271	65.3611	78.2409
LOC110501919	AGPS	protein_coding	Omya22	alkyldihydroxyacetonephosphate synthase, peroxisomal-like isoform X1	P:ether lipid biosynthetic process; P:oxidation-reduction process; F:alkylglycerone-phosphate synthase activity; F:oxidoreductase activity; F:FAD binding; C:peroxisome	64.2924	0.869802	0.219573	3.96134	7.45302e-05	0.0345758	0.0018	104.032	87.1448	79.1633	53.824	103.018	71.3508	33.0904	33.8106	44.711	55.8655	55.6058	49.8928
LOC110531805	SCD	protein_coding	Omya01	acyl-CoA desaturase-like	P:fatty acid biosynthetic process; P:oxidation-reduction process; F:oxidoreductase activity, acting on paired donors, with oxidation of a pair of donors resulting in the reduction of molecular oxygen to two molecules of water; C:integral component of membrane	76.0828	1.18552	0.316957	3.74033	0.000183782	0.0559712	0.0018	97.8602	136.727	134.68	97.613	100.958	67.7381	20.2812	53.1309	62.4267	43.1242	78.0432	20.4107
LOC110530508	GATA6	protein_coding	Omya08	GATA-binding factor 6-B-like	P:liver development; P:myeloid cell differentiation; P:positive regulation of transcription by RNA polymerase II; P:digestive tract development; P:cardioblast migration to the midline involved in heart field formation; F:DNA-binding transcription factor activity; F:zinc ion binding; F:sequence-specific DNA binding	1192.07	-0.255016	0.0812677	-3.13798	0.00170118	0.172763	0.0018	1052.66	1060.76	1001.36	1232.48	1147.63	1026.91	1366.31	1356.45	1384.36	1170.23	1231.13	1274.53
LOC110510131	DPP3	protein_coding	ChrY	dipeptidyl peptidase 3	P:proteolysis; F:dipeptidyl-peptidase activity; F:metal ion binding; F:metalloaminopeptidase activity; C:cytoplasm	1243.36	0.560969	0.132719	4.22674	2.37106e-05	0.0151379	0.0019	1517.27	1374.78	1316.99	1148.55	1682.29	1853.31	952.149	1132.65	1014.01	1081.05	1033.1	814.159
zgc:172271		protein_coding	Omya17	saxiphilin-like isoform X1	P:ion transport; P:iron ion homeostasis; F:metal ion binding; C:extracellular space	223.425	-0.672744	0.162609	-4.13719	3.51579e-05	0.0201912	0.0019	225.696	157.762	155.242	191.577	144.226	157.152	229.498	221.379	307.072	256.785	274.127	360.589
LOC110521793	PDE4B	protein_coding	OmyA30_Omy04p	cAMP-specific 3',5'-cyclic phosphodiesterase 4B-like isoform X1	P:cAMP catabolic process; P:signal transduction; F:3',5'-cyclic-AMP phosphodiesterase activity; F:metal ion binding	518.36	-0.50554	0.135481	-3.73143	0.000190396	0.0560454	0.0019	394.086	356.092	414.322	583.853	427.526	392.881	589.222	527.284	711.159	563.555	674.098	586.24
LOC110497194	NLRP1	protein_coding	Omya10	NACHT, LRR and PYD domains-containing protein 1b allele 2-like	P:regulation of apoptotic process; F:ATP binding	17.1929	-1.08253	0.348035	-3.11041	0.00186828	0.179511	0.0019	15.8692	7.51248	16.4495	10.9473	11.332	3.6127	25.6183	19.3203	17.7157	27.4427	31.2173	19.2768
LOC110493991	WDR1	protein_coding	Omya17	WD repeat-containing protein 1-like		2057.03	0.223818	0.0735997	3.04101	0.00235784	0.19918	0.0019	2303.68	2334.88	2200.12	2006.08	2308.64	2146.85	1780.48	1959.4	1780.85	2138.57	1900.35	1824.49
LOC110512975	MTSS1	protein_coding	Omya02	protein MTSS 1-like isoform X1		578.922	-0.86792	0.202198	-4.29243	1.76728e-05	0.0126863	0.002	407.31	348.579	568.536	425.118	450.191	259.211	613.773	838.019	885.785	708.609	498.501	943.427
haao	HAAO	protein_coding	Omya23	3-hydroxyanthranilate 3,4-dioxygenase	P:tryptophan catabolic process; P:quinolinate biosynthetic process; P:'de novo' NAD biosynthetic process from tryptophan; P:anthranilate metabolic process; P:oxidation-reduction process; F:3-hydroxyanthranilate 3,4-dioxygenase activity; F:ferrous iron binding; C:cytoplasm	11007.3	0.483651	0.122138	3.95989	7.49859e-05	0.0345758	0.002	14203	9088.6	12150	13381.2	14063	14122.9	8396.41	8506.58	10631.9	9208	9581.75	8753.91
LOC110514631	LMBRD1	protein_coding	Omya01	probable lysosomal cobalamin transporter	C:integral component of membrane	196.56	-0.468907	0.130677	-3.58828	0.000332863	0.0736715	0.002	180.733	136.727	149.074	173.331	188.524	158.959	283.937	250.359	205.84	210.721	217.545	202.973
LOC110486335	UNKL	protein_coding	Omya13	putative E3 ubiquitin-protein ligase UNKL isoform X1	F:metal ion binding	663.51	-0.407395	0.114021	-3.57297	0.000352957	0.0765871	0.002	567.765	649.078	553.115	615.783	452.251	587.064	746.134	888.735	731.405	644.903	819.453	706.436
LOC110491706	RAMP2	protein_coding	Omya16	receptor activity-modifying protein 1-like	P:intracellular protein transport; P:regulation of G protein-coupled receptor signaling pathway; F:coreceptor activity; C:integral component of membrane	115.77	-0.591155	0.16567	-3.56826	0.00035936	0.07747	0.002	89.0439	69.1148	79.1633	93.9639	127.743	93.9302	160.115	135.242	167.034	124.472	119.016	130.402
LOC110485496	MAFG	protein_coding	Omya17	transcription factor MafG-like	P:regulation of transcription, DNA-templated; F:DNA binding; F:DNA-binding transcription factor activity; F:protein heterodimerization activity; C:host cell nucleus	43.8375	-1.8303	0.445442	-4.10894	3.97471e-05	0.0216896	0.0021	26.4487	42.0699	22.6181	10.035	2.06037	13.5476	111.013	55.546	44.711	47.0446	82.9209	68.0356
LOC110493723	B3GNT2	protein_coding	Omya17	N-acetyllactosaminide beta-1,3-N-acetylglucosaminyltransferase 2-like	P:protein glycosylation; F:transferase activity, transferring glycosyl groups; C:Golgi membrane; C:integral component of membrane	99.8128	0.747904	0.207967	3.59626	0.000322825	0.0736715	0.0021	147.231	102.17	114.119	140.49	131.864	114.703	65.1133	64.4011	91.9529	52.9252	116.089	56.6963
psb4	PSMB4	protein_coding	Omya18	proteasome subunit beta type-4-like	P:proteolysis involved in cellular protein catabolic process; F:threonine-type endopeptidase activity; C:cytoplasm; C:proteasome core complex; C:integral component of membrane	2731.14	0.243243	0.0750158	3.24255	0.00118463	0.148712	0.0021	2987.82	2770.6	2937.27	2720.39	3395.49	2954.29	2418.8	2621.93	2596.62	2532.57	2566.64	2271.26
LOC110537343	MPZL2	protein_coding	Omya12	myelin protein zero-like protein 2	P:cell-cell adhesion; C:integral component of membrane	437.033	0.432528	0.116514	3.71225	0.000205427	0.0590382	0.0022	619.781	494.321	471.895	464.346	544.967	416.364	408.826	402.507	324.788	356.755	359.974	379.865
LOC110499465	VCL	protein_coding	Omya20	vinculin isoform X1	P:cell adhesion; P:coronary vasculature morphogenesis; F:structural molecule activity; F:actin filament binding; C:adherens junction; C:actin cytoskeleton	1271.42	0.302394	0.0886025	3.41293	0.000642673	0.11055	0.0022	1633.65	1497.99	1310.82	1286.3	1431.96	1267.15	1117.6	1224.43	1210.57	1146.71	1066.26	1063.62
LOC110495961	NRP2	protein_coding	Omya18	neuropilin-2-like isoform X1	P:angiogenesis; P:vasculogenesis; P:neural crest cell migration; P:axon guidance; P:regulation of vascular endothelial growth factor receptor signaling pathway; P:vascular endothelial growth factor signaling pathway; P:semaphorin-plexin signaling pathway; F:vascular endothelial growth factor-activated receptor activity; F:semaphorin receptor activity; F:identical protein binding; F:metal ion bind…	250.981	-0.470257	0.137993	-3.40783	0.000654825	0.110916	0.0022	167.508	231.384	206.647	256.348	227.671	175.216	313.825	298.66	329.006	297.949	275.102	232.455
wu:fl23c11	IL17RC	protein_coding	Omya16	interleukin-17 receptor C-like isoform X1	P:cytokine-mediated signaling pathway; F:interleukin-17 receptor activity; C:integral component of membrane	776.883	0.412752	0.119317	3.45927	0.000541637	0.0993469	0.0023	785.526	838.393	790.605	921.394	963.222	1026.01	598.829	740.613	764.306	700.769	670.196	522.74
LOC110494195	CIAPIN1	protein_coding	Omya02	anamorsin isoform X1	P:iron-sulfur cluster assembly; P:electron transport chain; P:hemopoiesis; P:negative regulation of apoptotic process; F:electron transfer activity; F:metal ion binding; F:2 iron, 2 sulfur cluster binding; F:4 iron, 4 sulfur cluster binding; C:mitochondrial intermembrane space	648.387	0.276002	0.0884252	3.12131	0.00180048	0.176846	0.0023	767.012	661.098	709.385	608.485	772.638	741.507	552.929	586.05	567.746	658.624	574.593	580.57
si:ch1073-82l19.1	ZYG11A	protein_coding	Omya08	protein zyg-11 homolog isoform X1	C:Cul2-RING ubiquitin ligase complex	116.024	1.27894	0.28991	4.4115	1.02656e-05	0.00873862	0.0024	168.39	204.34	163.467	80.2798	230.761	139.089	68.3156	35.4206	79.2988	111.731	62.4345	48.7589
LOC118948705	GGACT	protein_coding	NW_023493704.1	gamma-glutamylaminecyclotransferase isoform X1	P:cellular modified amino acid catabolic process; F:gamma-glutamylaminecyclotransferase activity; C:cytosol	187.994	0.798852	0.205214	3.89277	9.91052e-05	0.0383786	0.0024	252.144	249.414	284.782	200.7	282.27	164.378	160.115	206.084	102.92	115.651	129.747	107.723
LOC110529508	BACH2	protein_coding	Omya08	transcription regulator protein BACH2-like	P:regulation of transcription, DNA-templated; F:DNA binding; F:DNA-binding transcription factor activity; C:host cell nucleus	50.3623	-0.885649	0.236608	-3.7431	0.000181765	0.0558742	0.0024	37.9098	43.5724	44.2081	26.4559	23.6942	37.0302	65.1133	41.0557	88.5785	56.8456	67.3122	72.5713
LOC118941049		lncRNA	Omya18			2.56692	-4.23512	1.16415	-3.63795	0.000274819	0.0680874	0.0025	0	0	0	0	1.03018	0	7.47202	7.24512	3.37442	0	4.8777	6.80356
LOC110504102	SERPINE2	protein_coding	Omya24	glia-derived nexin-like	C:extracellular space	73.4719	-0.722989	0.201284	-3.59188	0.000328297	0.0736715	0.0025	53.779	48.0799	62.7138	57.4731	39.147	70.4476	96.0688	81.3064	114.73	59.7859	92.6763	105.455
LOC110528241	HIGD1A	protein_coding	Omya07	HIG1 domain family member 1A, mitochondrial-like	C:integral component of membrane	708.597	0.395497	0.114628	3.45028	0.000560006	0.102042	0.0025	740.564	734.721	782.38	748.062	948.8	876.983	503.828	670.577	626.798	722.331	597.03	551.088
LOC110521917	SNRNP70	protein_coding	OmyA30_Omy04p	U1 small nuclear ribonucleoprotein 70 kDa-like	F:U1 snRNA binding	2015.73	-0.317874	0.0949635	-3.34733	0.000815941	0.12038	0.0025	1578.99	1830.04	1744.68	1958.65	1660.66	1994.21	2095.37	2357.08	2206.03	1919.03	2312.03	2532.06
LOC110509517	GARNL3	protein_coding	ChrY	GTPase-activating Rap/Ran-GAP domain-like protein 3 isoform X1	P:positive regulation of GTPase activity; P:regulation of small GTPase mediated signal transduction; F:GTPase activator activity	35.4391	-0.760922	0.24059	-3.16274	0.00156291	0.16684	0.0025	29.0936	27.0449	19.5338	31.9295	16.4829	33.4175	50.1693	36.2256	59.0523	40.1839	45.8504	36.2857
LOC110493899	ITCH	protein_coding	Omya17	E3 ubiquitin-protein ligase Itchy-like isoform X2	P:ubiquitin-dependent protein catabolic process; P:protein ubiquitination; F:ligase activity; F:ubiquitin protein ligase activity	1091.51	-0.326226	0.103379	-3.15562	0.00160158	0.169334	0.0025	870.162	1092.31	889.302	996.2	813.846	1151.55	1211.53	1297.68	1174.3	1186.9	1122.85	1291.54
dync2i1	DYNC2I1	protein_coding	Omya15	WD repeat-containing protein 60 isoform X1		338.824	-0.425168	0.120279	-3.53485	0.000408014	0.0841345	0.0026	304.16	311.017	269.361	308.348	271.969	270.049	433.377	402.507	299.48	351.854	383.387	460.374
LOC110502474	SH3PXD2A	protein_coding	Omya23	SH3 and PX domain-containing protein 2A isoform X1	F:phosphatidylinositol binding	65.8193	-1.55015	0.337214	-4.59694	4.28742e-06	0.00459155	0.0027	14.106	34.5574	37.0114	26.4559	64.9016	24.3857	108.878	65.2061	69.1756	118.592	71.2144	155.348
LOC110527864	EPB41L1	protein_coding	Omya07	band 4.1-like protein 1 isoform X1		30.0663	-1.37971	0.317169	-4.35007	1.36096e-05	0.0105075	0.0027	11.4611	18.03	15.4214	19.1577	12.3622	23.4825	29.8881	23.3454	34.5878	58.8058	57.5568	56.6963
LOC110503660	SSH2	protein_coding	Omya24	protein phosphatase Slingshot homolog 2-like isoform X1	P:negative regulation of actin filament polymerization; P:peptidyl-tyrosine dephosphorylation; F:actin binding; F:protein tyrosine phosphatase activity; F:protein tyrosine/serine/threonine phosphatase activity	38.1833	-0.869766	0.246312	-3.53115	0.000413753	0.0847914	0.0027	32.6201	16.5275	20.5619	31.0172	28.8452	31.6111	36.2927	57.156	64.114	50.965	55.6058	32.8839
pfdn1	PFDN1	protein_coding	Omya12	prefoldin subunit 1	P:protein folding; F:unfolded protein binding; C:prefoldin complex	1156.49	0.312873	0.0945717	3.30831	0.000938595	0.127707	0.0027	1189.31	1262.1	1316.99	1189.6	1520.55	1212.06	926.53	1023.17	1117.78	1087.91	1111.14	920.749
LOC110508426	CREB3L3	protein_coding	Omya28	cyclic AMP-responsive element-binding protein 3-like protein 3-B	P:endoplasmic reticulum unfolded protein response; P:positive regulation of transcription by RNA polymerase II; F:DNA-binding transcription factor activity; F:cAMP response element binding	24.69	-1.73555	0.425002	-4.08362	4.43389e-05	0.0224654	0.0028	24.6855	9.01498	8.22476	5.47363	14.4226	6.32222	28.8206	53.1309	49.7727	36.2635	13.6576	46.491
LOC110499701	PRICKLE1	protein_coding	Omya15	prickle-like protein 1	P:facial nucleus development; P:hindbrain tangential cell migration; P:motor neuron migration; F:zinc ion binding	67.3857	-0.736482	0.204465	-3.60201	0.000315772	0.0736715	0.0028	43.1995	58.5974	41.1238	63.859	51.5092	45.1587	70.4505	54.7409	84.3605	90.1688	103.407	102.053
LOC118943580	C2orf88	protein_coding	Omya22	small membrane A-kinase anchor protein	P:phosphorylation; F:kinase activity; F:protein kinase A regulatory subunit binding; C:plasma membrane	276.713	0.914942	0.210284	4.35098	1.35532e-05	0.0105075	0.0029	394.967	279.464	289.923	507.223	287.421	408.235	185.733	147.318	140.038	186.218	204.863	289.151
osbpl5	OSBPL5	protein_coding	Omya02	oxysterol-binding protein-related protein 5-like	P:lipid transport; C:integral component of membrane	1000	0.420614	0.12541	3.35391	0.000796783	0.120174	0.0029	1093.21	1235.05	1001.36	1320.97	1166.17	1054.01	647.931	872.635	1044.38	951.673	801.893	810.758
LOC110492781	WDR13	protein_coding	Omya16	WD repeat-containing protein 13-like		289.021	0.593875	0.178094	3.33461	0.000854185	0.121875	0.0029	342.07	371.117	289.923	321.119	385.289	378.43	148.373	333.276	214.276	269.526	217.545	197.303
scaper	SCAPER	protein_coding	Omya02	S phase cyclin A-associated protein in the endoplasmic reticulum-like isoform X1	F:nucleic acid binding; F:zinc ion binding	215.167	0.436618	0.131926	3.30956	0.000934418	0.127661	0.0029	224.814	226.877	259.08	302.874	218.399	252.889	185.733	217.354	166.19	164.656	207.79	155.348
nicn1	NICN1	protein_coding	Omya07	nicolin-1	C:nucleoplasm	24.2354	0.930619	0.30383	3.06296	0.00219158	0.190966	0.0029	38.7914	37.5624	29.8147	20.07	35.0263	29.8048	14.944	25.7604	10.9669	8.82086	16.5842	22.6785
LOC118936267	MRPS33	protein_coding	Omya15	28S ribosomal protein S33, mitochondrial	C:ribosome	202.4	0.622072	0.175977	3.53497	0.000407825	0.0841345	0.003	234.512	198.33	309.457	232.629	259.606	236.632	114.215	122.362	147.631	196.019	210.717	166.687
cfap94	DNAI7	protein_coding	Omya15	protein CASC1 isoform X2		38.2495	-0.819652	0.246997	-3.31847	0.000905133	0.12573	0.003	24.6855	25.5424	27.7586	42.8767	17.5131	27.0952	61.911	61.1811	41.3366	39.2038	39.9971	49.8928
LOC110514366	DRG2	protein_coding	NW_023493663.1	developmentally-regulated GTP-binding protein 2	F:GTP binding	342.861	0.564879	0.149078	3.78916	0.000151158	0.0487212	0.0031	365.874	425.206	394.788	290.102	491.398	488.618	251.914	306.71	275.015	326.372	234.129	264.205
skida1	SKIDA1	protein_coding	Omya11	SKI/DACH domain-containing protein 1		98.4087	-0.659991	0.199614	-3.30633	0.000945282	0.128091	0.0031	58.1871	75.1248	70.9385	125.893	59.7507	67.7381	115.283	134.437	131.602	99.9698	122.918	119.062
LOC110501271	KLF2	protein_coding	Omya01	Krueppel-like factor 2	P:angiogenesis; P:atrioventricular valve morphogenesis; P:ventricular compact myocardium morphogenesis; P:nitric oxide biosynthetic process; P:negative regulation of mesodermal cell fate specification; P:regulation of ectodermal cell fate specification; P:endocardial cushion cell development	373.446	-0.353398	0.111016	-3.18331	0.00145604	0.162757	0.0031	277.711	312.519	324.878	374.031	351.293	327.852	391.747	400.897	489.291	424.382	450.699	356.053
LOC110509835	SPR	protein_coding	ChrY	sepiapterin reductase	P:tetrahydrobiopterin biosynthetic process; P:oxidation-reduction process; F:sepiapterin reductase activity	2371.45	0.392613	0.123732	3.1731	0.0015082	0.16525	0.0031	2578.75	2443.06	2844.74	2561.66	2899.97	2824.23	1534.97	2169.51	1958.85	2554.13	1810.6	2276.92
LOC110496523	RAPGEF5	protein_coding	Omya18	rap guanine nucleotide exchange factor 5-like	P:small GTPase mediated signal transduction; F:guanyl-nucleotide exchange factor activity	345.95	-0.392052	0.124563	-3.14741	0.00164723	0.171969	0.0031	269.777	320.032	327.962	349.4	291.542	237.535	417.366	316.37	439.518	387.138	405.824	388.937
LOC110495055	AFMID	protein_coding	Omya17	kynurenine formamidase	P:tryptophan catabolic process to kynurenine; P:'de novo' NAD biosynthetic process from tryptophan; F:arylformamidase activity; C:cytosol	1014.96	-0.777701	0.158126	-4.91824	8.73261e-07	0.00191079	0.0032	782	637.058	769.015	825.605	727.31	744.216	1911.77	1226.84	1177.67	1039.88	1348.2	989.918
LOC110507676	TBX2	protein_coding	Omya27	T-box transcription factor TBX2b-like isoform X1	P:regulation of transcription, DNA-templated; F:DNA binding; F:DNA-binding transcription factor activity	1204.91	-0.494659	0.134351	-3.68184	0.000231552	0.0605888	0.0032	779.355	895.488	1038.38	1050.94	1056.97	1180.45	1292.66	1172.91	1755.54	1442.7	1553.06	1240.52
LOC110497447	ATP2A2	protein_coding	Omya19	sarcoplasmic/endoplasmic reticulum calcium ATPase 2-like	P:calcium ion transmembrane transport; F:calcium transmembrane transporter activity, phosphorylative mechanism; F:ATP binding; F:metal ion binding; C:integral component of membrane	1313.46	-0.521634	0.144808	-3.60225	0.000315476	0.0736715	0.0032	979.483	996.155	1133.99	797.325	1223.86	1341.21	1490.13	1923.98	1636.59	1397.62	1574.52	1266.6
LOC110486290	GPATCH8	protein_coding	Omya13	G patch domain-containing protein 8 isoform X5	F:nucleic acid binding	1288.59	-0.455501	0.129364	-3.52109	0.00042977	0.0864723	0.0032	826.963	1092.31	1140.16	1310.93	1081.69	1070.26	1366.31	1658.33	1575.01	1252.56	1761.82	1326.69
LOC110532792	PEX10	protein_coding	Omya09	peroxisome biogenesis factor 10		240.67	0.437039	0.130597	3.34646	0.000818491	0.12038	0.0032	270.658	276.459	242.63	227.155	329.659	316.111	193.205	239.089	226.93	182.298	199.01	184.83
LOC110497601	MAPRE3	protein_coding	Omya19	microtubule-associated protein RP/EB family member 3-like isoform X1	P:axon guidance; F:microtubule binding; F:hydrolase activity, acting on carbon-nitrogen (but not peptide) bonds; C:cytoplasm; C:microtubule	224.721	-0.387437	0.123687	-3.1324	0.00173382	0.172763	0.0032	197.484	166.777	207.675	202.524	224.58	167.087	259.386	247.944	226.93	218.561	276.078	301.625
LOC110537636	SLC6A13	protein_coding	Omya12	sodium- and chloride-dependent GABA transporter 2-like	P:transmembrane transport; F:symporter activity; C:integral component of membrane	268.712	-0.853982	0.231438	-3.6899	0.000224344	0.0600645	0.0033	188.667	198.33	263.192	256.348	139.075	102.962	353.32	319.59	285.982	468.486	258.518	390.071
spryd3	SPRYD3	protein_coding	Omya16	SPRY domain-containing protein 3-like isoform X1		207.409	0.531498	0.149286	3.56027	0.000370472	0.0788417	0.0033	250.381	247.912	244.687	228.068	313.176	186.957	146.238	178.713	153.536	186.218	144.38	208.643
LOC110485982		lncRNA	Omya13			214.348	-0.536284	0.158797	-3.37717	0.000732366	0.119282	0.0033	191.312	156.26	227.209	184.279	122.592	167.991	217.756	284.17	302.854	267.566	223.399	226.785
LOC110491820	TNFRSF25	protein_coding	Omya16	tumor necrosis factor receptor superfamily member 1A-like	P:signal transduction; C:integral component of membrane	140.271	-0.456202	0.140247	-3.25285	0.00114255	0.14589	0.0033	119.019	133.722	119.259	112.209	113.32	112.897	145.171	165.833	119.792	197.979	171.695	172.357
LOC110502551	PPP1R3C	protein_coding	Omya23	protein phosphatase 1 regulatory subunit 3C-B-like	P:glycogen metabolic process	49.9337	1.13034	0.268408	4.21125	2.53962e-05	0.0159081	0.0034	73.1747	97.6623	76.079	43.789	41.2074	79.4794	23.4835	30.5905	26.1517	29.4029	28.2906	49.8928
LOC100136162	GBP1	protein_coding	Omya22	guanylate-binding protein 1-like	F:GTPase activity; F:GTP binding	92.9928	-1.17348	0.310171	-3.78332	0.00015475	0.0493996	0.0034	30.8568	75.1248	89.4442	59.2976	64.9016	24.3857	161.182	80.5014	180.531	101.93	108.285	139.473
LOC110520052	ACVR1	protein_coding	Omya03	activin receptor type-1-like isoform X1	P:protein phosphorylation; P:transmembrane receptor protein serine/threonine kinase signaling pathway; F:transmembrane receptor protein serine/threonine kinase activity; F:ATP binding; C:integral component of membrane	726.391	-0.582766	0.164827	-3.53563	0.000406811	0.0841345	0.0034	543.08	677.626	408.154	687.852	491.398	682.8	867.822	1052.15	913.624	614.52	875.059	902.606
LOC110495973	ADAMTS1	protein_coding	Omya18	A disintegrin and metalloproteinase with thrombospondin motifs 1	P:proteolysis; P:integrin-mediated signaling pathway; F:metalloendopeptidase activity; F:zinc ion binding; C:extracellular matrix	94.7985	-0.618189	0.176927	-3.49404	0.000475778	0.0907779	0.0034	72.2931	66.1098	67.8543	62.9467	93.7468	85.8016	118.485	104.652	144.256	135.253	103.407	82.7767
anapc10	ANAPC10	protein_coding	Omya09	anaphase-promoting complex subunit 10	P:cell cycle; P:anaphase-promoting complex-dependent catabolic process; P:cell division; P:protein K11-linked ubiquitination; C:anaphase-promoting complex	39.8493	0.725279	0.228839	3.16938	0.00152764	0.166267	0.0034	48.4893	37.5624	44.2081	55.6485	50.479	59.6095	36.2927	22.5404	26.9953	26.4626	23.4129	46.491
LOC118948707		lncRNA	NW_023493704.1			18.5667	1.10264	0.349021	3.15924	0.0015818	0.167934	0.0034	19.3957	16.5275	23.6462	33.754	31.9357	26.1921	10.6743	11.2702	12.6541	15.6815	2.92662	18.1428
LOC110512903	TNPO2	protein_coding	Omya13	transportin-2	P:protein import into nucleus; P:signal transduction; F:hormone activity; C:extracellular region	56.7116	-0.780887	0.211151	-3.69824	0.0002171	0.059078	0.0035	47.6077	40.5674	43.18	36.4908	42.2376	39.7397	96.0688	70.8412	46.3983	58.8058	91.7007	66.9017
LOC110487461	LMNA	protein_coding	Omya02	lamin-A-like	P:heart contraction; P:regulation of cell aging; C:intermediate filament	749.821	0.33843	0.0996158	3.39736	0.000680401	0.114663	0.0035	835.779	919.528	716.582	758.097	1005.46	790.278	641.526	681.042	631.86	637.062	659.465	721.177
LOC110524881	LDHB	protein_coding	Omya01	L-lactate dehydrogenase B-A chain isoform X1	P:carbohydrate metabolic process; P:carboxylic acid metabolic process; P:oxidation-reduction process; F:L-lactate dehydrogenase activity; C:cytoplasm	51.6927	1.6505	0.421263	3.91799	8.92915e-05	0.0360205	0.0036	46.726	118.697	88.4161	103.999	53.5696	59.6095	21.3486	57.156	8.43605	9.80096	18.5353	34.0178
LOC110486428	CARD10	protein_coding	Omya13	caspase recruitment domain-containing protein 10-like	P:regulation of apoptotic process; P:positive regulation of NF-kappaB transcription factor activity	1541.23	-0.642464	0.179738	-3.57444	0.000350976	0.0765871	0.0036	847.24	1403.33	1465.03	1162.23	856.083	1489.34	1430.36	1979.53	1823.03	1806.32	2420.31	1812.01
LOC110507413	PPP1R37	protein_coding	Omya27	protein phosphatase 1 regulatory subunit 37-like		1459.99	-0.356242	0.105026	-3.39195	0.000693968	0.115774	0.0036	1276.59	1274.12	1360.17	1465.11	1146.6	1161.48	1599.01	1594.73	1564.04	1727.91	1973.52	1376.59
LOC110526843	KMT5B	protein_coding	Omya26	histone-lysine N-methyltransferase KMT5B	P:histone H4-K20 trimethylation; F:histone methyltransferase activity (H4-K20 specific)	248.602	-0.453591	0.136676	-3.31873	0.000904288	0.12573	0.0036	178.97	165.275	251.883	218.945	215.309	226.697	310.622	266.46	283.451	245.024	354.121	266.473
lactb	LACTB	protein_coding	Omya02	serine beta-lactamase-like protein LACTB, mitochondrial isoform X1		415.689	0.373673	0.115344	3.23965	0.00119677	0.149009	0.0037	473.432	411.684	487.317	457.048	557.33	427.202	318.094	349.376	331.537	448.884	352.17	374.196
LOC110524182	ANKRD13C	protein_coding	Omya05	ankyrin repeat domain-containing protein 13C		469.709	-0.559507	0.17494	-3.19828	0.0013825	0.159733	0.0037	437.285	261.434	542.834	347.575	414.134	273.662	480.344	529.699	609.083	570.416	566.788	603.249
LOC110487429	TUFM	protein_coding	Omya13	elongation factor Tu, mitochondrial	P:mitochondrial translational elongation; F:translation elongation factor activity; F:GTPase activity; F:GTP binding	300.423	0.472159	0.14779	3.19478	0.00139935	0.159733	0.0038	363.229	333.554	351.608	270.944	399.711	376.624	309.555	274.51	268.266	256.785	223.399	176.893
LOC110520493	U2AF1	protein_coding	Omya03	splicing factor U2AF 35 kDa subunit isoform X2	P:mRNA splicing, via spliceosome; F:RNA binding; F:metal ion binding; C:U2AF complex	56.3906	-0.586246	0.189219	-3.09825	0.00194669	0.183961	0.0038	53.779	39.0649	41.1238	47.4381	44.2979	44.2556	48.0344	69.2312	86.8913	59.7859	63.4101	79.3749
LOC110526353	DHDH	protein_coding	Omya06	trans-1,2-dihydrobenzene-1,2-diol dehydrogenase-like	P:oxidation-reduction process; F:oxidoreductase activity	22.1843	-2.23403	0.461405	-4.84178	1.28679e-06	0.002136	0.0039	5.28974	12.02	3.08428	13.6841	3.09055	9.93492	34.1578	36.2256	56.5215	16.6616	58.5324	17.0089
LOC110528215	SPRYD3	protein_coding	Omya07	SPRY domain-containing protein 3-like		13.9719	-1.72586	0.446596	-3.86446	0.000111333	0.041221	0.0039	6.17136	3.00499	11.309	10.035	4.12074	3.6127	36.2927	8.85515	19.4029	15.6815	25.364	23.8125
LOC110496293	CCT3	protein_coding	Omya18	T-complex protein 1 subunit gamma	P:protein folding; P:negative regulation of retinal cell programmed cell death; P:embryonic eye morphogenesis; F:ATP binding; F:unfolded protein binding; C:cytoplasm	978.723	0.546032	0.144025	3.79122	0.000149909	0.0487212	0.0039	1067.65	943.568	1019.87	1102.94	1422.68	1412.57	717.314	772.813	690.069	1009.5	877.01	708.704
LOC110532943	KDM6B	protein_coding	Omya09	lysine-specific demethylase 6B-like	P:methylation; P:histone H3-K27 demethylation; F:methyltransferase activity; F:metal ion binding; F:histone demethylase activity (H3-K27 specific)	68.4685	-0.597483	0.186537	-3.20302	0.00135995	0.158975	0.0039	48.4893	45.0749	51.4047	61.1221	50.479	69.5445	85.3945	78.0863	97.8581	62.7261	103.407	68.0356
LOC110498407	KDM7A	protein_coding	Omya02	lysine-specific demethylase 7B-like isoform X2	P:methylation; F:methyltransferase activity; F:metal ion binding	170.297	-0.413354	0.131054	-3.15407	0.00161013	0.169697	0.0039	138.415	132.22	155.242	148.7	166.89	135.476	182.531	214.134	242.115	168.577	168.768	190.5
LOC110501683	GJB2	protein_coding	Omya22	gap junction beta-2 protein-like	P:cell communication; C:connexin complex; C:integral component of membrane	7.39133	1.6698	0.53991	3.09274	0.00198316	0.184246	0.0039	7.93461	9.01498	17.4776	7.29817	9.27166	16.2571	2.13486	4.83008	0	5.88058	2.92662	5.66963
LOC110501241	LMO7	protein_coding	Omya22	LIM domain only protein 7 isoform X4	P:regulation of signaling; P:regulation of cell adhesion; F:metal ion binding	1127.03	-0.757723	0.185311	-4.08892	4.33381e-05	0.0224654	0.004	643.585	707.676	893.414	706.098	1063.15	1011.56	1146.42	1654.3	1039.32	1198.66	1896.45	1563.68
LOC110529450	KLF11	protein_coding	Omya08	Krueppel-like factor 11		657.15	-0.583965	0.170692	-3.42117	0.000623533	0.108951	0.004	595.977	414.689	353.665	593.888	529.515	665.64	782.427	616.641	980.269	765.455	872.132	715.508
LOC110530630	TMBIM1	protein_coding	Omya08	protein lifeguard 3-like	C:integral component of membrane	305.233	-0.467363	0.14189	-3.29383	0.000988311	0.131075	0.004	317.384	267.444	212.816	296.488	228.701	214.052	435.512	363.061	361.063	314.611	302.417	349.249
ube2na	UBE2N	protein_coding	Omya01	ubiquitin-conjugating enzyme E2 N	P:double-strand break repair via homologous recombination; P:DNA double-strand break processing; P:postreplication repair; P:ubiquitin-dependent protein catabolic process; P:positive regulation of histone modification; P:regulation of histone ubiquitination; P:DNA damage response, detection of DNA damage; P:positive regulation of I-kappaB kinase/NF-kappaB signaling; P:positive regulation of DNA r…	571.991	0.349126	0.10993	3.17589	0.00149379	0.16525	0.004	644.467	674.621	641.531	550.099	757.185	578.032	469.67	437.123	491.822	593.938	528.742	496.66
LOC110501025	KMT2E	protein_coding	Omya21	inactive histone-lysine N-methyltransferase 2E isoform X1		492.423	-0.498671	0.148334	-3.36181	0.000774341	0.119812	0.0041	306.805	497.326	419.463	447.925	327.599	452.491	518.772	634.351	609.083	477.307	690.682	527.276
pim2	PIM2	protein_coding	Omya16	serine/threonine-protein kinase pim-2-like	P:negative regulation of apoptotic process; P:protein autophosphorylation; F:protein serine/threonine kinase activity; F:ATP binding; C:cytoplasm	371.859	-0.632138	0.190702	-3.31479	0.00091712	0.126129	0.0041	234.512	381.634	288.895	176.068	304.935	365.786	468.602	423.437	470.731	471.426	329.732	546.553
LOC110509899	LOX	protein_coding	ChrY	protein-lysine 6-oxidase-like	P:muscle organ development; P:peptidyl-lysine oxidation; P:neurogenesis; P:cartilage development; F:protein-lysine 6-oxidase activity; F:copper ion binding; C:extracellular space	658.549	0.394604	0.126004	3.13168	0.00173809	0.172763	0.0041	784.645	854.92	713.498	721.606	803.544	612.353	640.459	656.086	579.556	423.401	564.837	547.687
LOC110533475	AQP11	protein_coding	Omya10	aquaporin-11 isoform X1	P:transmembrane transport; F:channel activity; C:integral component of membrane	566.74	0.327086	0.10594	3.08746	0.00201872	0.184627	0.0041	602.149	731.716	657.981	667.782	596.477	531.97	476.074	566.73	471.575	493.968	559.96	444.499
LOC110505433	SRRM1	protein_coding	OmyA25_Omy25q	serine/arginine repetitive matrix protein 1-like isoform X2	P:mRNA processing	1189.97	-0.30028	0.0977618	-3.07155	0.00212952	0.189623	0.0041	1079.99	1128.37	1040.43	1217.88	914.804	1018.78	1251.03	1502.16	1182.73	1188.86	1366.73	1387.93
LOC110534259		lncRNA	Omya10			18.6859	-1.67645	0.425798	-3.93719	8.24408e-05	0.0348623	0.0042	9.69786	0	9.25285	15.5086	11.332	6.32222	50.1693	20.1253	17.7157	27.4427	35.1194	21.5446
LOC110508454	S100A16	protein_coding	Omya03	protein S100-A16-like	F:calcium ion binding	675.754	0.606256	0.164784	3.67911	0.000234054	0.0607058	0.0042	744.09	567.944	836.869	838.377	1042.55	862.532	579.615	437.928	479.167	640.983	652.636	426.356
LOC110499965	ARNT2	protein_coding	Omya21	aryl hydrocarbon receptor nuclear translocator-like protein 2 isoform X6	P:regulation of transcription, DNA-templated; F:DNA-binding transcription factor activity; F:protein dimerization activity; C:transcription regulator complex; C:cytoplasm	134.176	-0.716865	0.198394	-3.61334	0.000302273	0.0721955	0.0042	127.835	103.672	81.2195	111.297	69.0223	115.606	191.07	211.719	125.697	141.134	198.035	133.803
LOC110494921	MAN2B1	protein_coding	Omya17	lysosomal alpha-mannosidase	P:mannose metabolic process; F:alpha-mannosidase activity; F:carbohydrate binding; F:metal ion binding	519.041	-0.557958	0.165482	-3.37172	0.000747012	0.119282	0.0042	586.279	398.162	396.845	308.348	346.142	482.295	732.258	685.872	497.727	559.635	593.128	641.803
LOC110538445	HBE1	protein_coding	Omya12	hemoglobin subunit beta	P:oxygen transport; F:oxygen carrier activity; F:oxygen binding; F:heme binding; F:metal ion binding; C:hemoglobin complex	3129.18	0.74465	0.22969	3.24198	0.00118704	0.148712	0.0042	3889.72	4052.23	4790.92	3600.73	2884.52	4298.21	3302.63	2815.94	3005.76	1150.63	1865.23	1893.66
shc2	SHC2	protein_coding	Omya05	SHC-transforming protein 2-like isoform X1	P:activation of MAPK activity; F:receptor tyrosine kinase binding	12.616	1.27036	0.396601	3.20313	0.00135945	0.158975	0.0042	12.3427	22.5374	17.4776	12.7718	14.4226	27.9984	9.60688	6.44011	12.6541	6.86067	4.8777	3.40178
LOC110490480	NDUFB2	protein_coding	Omya15	NADH dehydrogenase [ubiquinone] 1 beta subcomplex subunit 2, mitochondrial	C:mitochondrial respiratory chain complex I	1621.57	-0.307815	0.10068	-3.05734	0.00223307	0.193566	0.0042	1279.24	1412.35	1333.44	1343.78	1582.36	1744.03	1779.41	1639.81	2045.74	1688.71	1846.7	1763.26
LOC110506464	UGT2A2	protein_coding	Omya26	UDP-glucuronosyltransferase 2A2-like	F:glucuronosyltransferase activity; C:integral component of membrane	826.444	0.667194	0.174211	3.82981	0.000128241	0.0452922	0.0043	1087.92	1075.79	1313.91	769.044	786.031	1051.3	683.156	545.799	541.594	618.441	539.473	904.874
LOC110524109	THOP1	protein_coding	Omya05	thimet oligopeptidase-like	P:proteolysis; F:metalloendopeptidase activity; F:metal ion binding	739.528	0.405682	0.126082	3.21761	0.00129261	0.156049	0.0043	920.415	796.323	810.139	717.045	933.347	878.789	534.783	598.93	582.931	843.863	592.152	665.615
LOC110520128	PLLP	protein_coding	Omya01	plasmolipin	P:regulation of endocytosis; P:digestive tract morphogenesis; C:integral component of membrane	15.4546	-1.19966	0.382795	-3.13394	0.00172478	0.172763	0.0043	6.17136	16.5275	10.2809	4.56135	5.15092	14.4508	27.7532	12.8802	22.7773	19.6019	28.2906	17.0089
LOC118945348	ZNF239	protein_coding	ChrY	zinc finger protein 239-like	F:DNA binding	8.43605	1.44408	0.464102	3.11155	0.0018611	0.179511	0.0043	11.4611	12.02	14.3933	20.07	10.3018	5.41905	5.33716	2.41504	4.21802	2.94029	5.85324	6.80356
LOC118946510		lncRNA	Omya03			321.315	1.61891	0.274448	5.89879	3.66177e-09	3.03918e-05	0.0044	283.883	476.291	286.838	827.43	643.865	390.172	225.228	181.128	107.981	145.054	147.306	140.607
LOC110505733	RALGAPA1	protein_coding	OmyA25_Omy25q	ral GTPase-activating protein subunit alpha-1-like isoform X1	P:positive regulation of GTPase activity; P:regulation of small GTPase mediated signal transduction; F:GTPase activator activity	269.016	-0.445939	0.136019	-3.2785	0.00104361	0.136486	0.0044	225.696	234.389	242.63	232.629	171.011	261.018	305.285	296.245	396.494	295.989	308.27	258.535
LOC110493800	EFEMP1	protein_coding	Omya17	EGF-containing fibulin-like extracellular matrix protein 1	P:epidermal growth factor receptor signaling pathway; F:epidermal growth factor-activated receptor activity; F:calcium ion binding; C:collagen-containing extracellular matrix	43.0201	0.982362	0.25758	3.81381	0.000136843	0.0463575	0.0045	70.5299	40.5674	46.2643	76.6308	37.0866	71.3508	26.6858	37.0306	26.1517	26.4626	37.0705	20.4107
LOC110503536	OAF	protein_coding	Omya24	out at first protein homolog		316.374	-0.723387	0.213909	-3.38175	0.000720264	0.118696	0.0045	150.758	246.409	249.827	233.541	166.89	384.753	338.376	459.663	377.091	466.526	312.173	410.481
LOC110504987	PRSS23	protein_coding	OmyA31_Omy25p	serine protease 23-like	P:proteolysis; F:serine-type endopeptidase activity	624.552	0.42201	0.126569	3.33423	0.000855354	0.121875	0.0045	692.074	890.98	635.363	709.747	664.469	700.864	484.614	557.875	461.452	674.306	460.455	562.428
LOC110537686	HLA-DOB	protein_coding	Omya12	HLA class II histocompatibility antigen, DQ beta 1 chain-like	P:immune response; P:antigen processing and presentation; C:integral component of membrane; C:MHC class II protein complex	14.9999	-1.21099	0.372243	-3.25324	0.00114099	0.14589	0.0045	4.40812	12.02	7.19666	15.5086	7.21129	8.12857	23.4835	16.9053	21.9337	16.6616	13.6576	32.8839
LOC110503495	SLC1A5	protein_coding	Omya24	neutral amino acid transporter B(0)-like	P:transmembrane transport; F:symporter activity; C:integral component of membrane	37.6758	0.785559	0.252	3.11729	0.0018252	0.177697	0.0045	45.8444	39.0649	40.0957	52.9117	66.962	40.6429	23.4835	14.4902	35.4314	28.4228	34.1439	30.616
LOC110489808	ZCCHC2	protein_coding	Omya15	zinc finger CCHC domain-containing protein 2-like isoform X4	F:nucleic acid binding; F:zinc ion binding	412.881	-0.422741	0.136292	-3.10172	0.00192398	0.183547	0.0045	268.013	371.117	406.097	428.767	305.965	338.691	455.793	517.624	520.504	423.401	516.06	402.544
LOC110526349	NPTN	protein_coding	Omya06	neuroplastin-like isoform X1	P:cell adhesion; P:axon guidance; C:plasma membrane; C:integral component of membrane	173.868	-1.27152	0.353229	-3.5997	0.000318586	0.0736715	0.0046	42.3179	142.737	82.2476	157.823	56.6601	130.057	285.004	277.73	307.072	78.4077	278.029	248.33
LOC110535441	PDK3	protein_coding	Omya11	pyruvate dehydrogenase kinase, isozyme 3 isoform X1	P:protein phosphorylation; F:protein kinase activity; F:ATP binding; C:mitochondrial matrix	304.196	-0.773387	0.189466	-4.08194	4.46615e-05	0.0224654	0.0047	280.356	222.369	203.563	259.085	196.765	185.151	450.456	481.398	306.228	316.571	488.745	259.669
LOC110502296	NANP	protein_coding	Omya23	N-acylneuraminate-9-phosphatase	F:hydrolase activity	53.0795	0.723921	0.212355	3.40901	0.000651981	0.110916	0.0047	63.4769	57.0949	85.3319	62.9467	85.5053	42.4492	40.5624	37.8356	41.3366	49.9849	34.1439	36.2857
LOC110529161	ADD3	protein_coding	Omya01	gamma-adducin-like isoform X1	C:cytoskeleton	471.345	0.381399	0.123453	3.08944	0.00200537	0.184246	0.0047	478.721	528.879	606.576	485.328	572.782	529.26	374.668	371.111	544.125	406.74	395.094	362.857
LOC100136288	LCK	protein_coding	OmyA25_Omy25q	proto-oncogene tyrosine-protein kinase LCK-like	P:peptidyl-tyrosine phosphorylation; F:non-membrane spanning protein tyrosine kinase activity; F:ATP binding	49.2584	1.31482	0.332355	3.95607	7.61928e-05	0.034651	0.0048	29.9752	64.6073	50.3766	87.578	91.6864	96.6397	39.495	12.8802	21.0901	29.4029	39.0216	28.3482
ezra	EZR	protein_coding	OmyA25_Omy25q	ezrin isoform X1	F:actin binding; C:cytoskeleton	431.801	0.375555	0.118353	3.17317	0.00150784	0.16525	0.0048	489.301	467.276	582.93	501.749	377.047	506.681	384.275	335.691	420.115	338.133	366.803	411.615
LOC118938489		protein_coding	Omya13	stonustoxin subunit beta-like		117.224	2.72736	0.45106	6.04656	1.47969e-09	1.63748e-05	0.0049	385.269	142.737	98.6971	291.014	94.777	209.537	21.3486	8.85515	35.4314	46.0645	60.4835	12.4732
LOC110515023	LRRC20	protein_coding	Omya01	leucine-rich repeat-containing protein 20-like isoform X2		67.56	1.02251	0.25766	3.96843	7.2349e-05	0.0343131	0.0049	63.4769	102.17	101.781	65.6835	139.075	72.254	49.1018	41.8607	54.8343	53.9053	43.8993	22.6785
LOC110509779		misc_RNA	ChrY			50.8832	-0.663629	0.205315	-3.23225	0.00122821	0.152066	0.0049	38.7914	42.0699	44.2081	39.2276	38.1168	33.4175	61.911	41.8607	57.3651	67.6266	57.5568	88.4463
ppp2cb	PPP2CB	protein_coding	Omya05	serine/threonine-protein phosphatase 2A catalytic subunit beta isoform	P:glutathione metabolic process; P:apoptotic mitochondrial changes; P:response to lead ion; P:regulation of gene expression; P:response to endoplasmic reticulum stress; P:peptidyl-threonine dephosphorylation; P:response to hydrogen peroxide; P:proteasome-mediated ubiquitin-dependent protein catabolic process; P:cell redox homeostasis; P:negative regulation of Ras protein signal transduction; P:re…	3063.2	0.290448	0.0946616	3.06828	0.00215294	0.189719	0.005	3386.31	3153.74	3527.39	2803.41	3473.78	3877.33	2700.6	2869.07	2440.55	2793.27	3067.1	2665.86
LOC110530534	MGST3	protein_coding	Omya08	Microsomal glutathione S-transferase 3	F:transferase activity; C:integral component of membrane	14498.4	1.03219	0.265207	3.89201	9.94173e-05	0.0383786	0.0051	22312.1	18477.7	26289.4	24079.4	12681.6	13006.6	7567.02	14941.9	5239.63	6868.51	12756.2	9760.84
LOC110528900	IGK	protein_coding	Omya07	immunoglobulin kappa light chain-like		37.1896	1.00046	0.319399	3.13232	0.00173428	0.172763	0.0051	31.7384	60.0999	46.2643	53.824	38.1168	67.7381	22.4161	39.4457	8.43605	20.582	29.2662	28.3482
LOC110498158	CTSK	protein_coding	Omya19	cathepsin K-like	F:protease binding; F:cysteine-type endopeptidase inhibitor activity; C:extracellular space	470.933	0.424526	0.135659	3.12936	0.0017519	0.173594	0.0051	555.423	540.899	605.548	616.695	454.311	465.135	382.14	467.713	342.503	433.202	317.05	470.58
LOC110496230	TAP2	protein_coding	Omya18	antigen peptide transporter 2-like	P:transmembrane transport; F:ATP binding; F:ATPase activity; F:ATPase-coupled transmembrane transporter activity; C:integral component of membrane	102.707	-0.64332	0.20943	-3.07177	0.00212794	0.189623	0.0051	100.505	112.687	90.4723	56.5608	73.1431	49.6746	148.373	118.337	134.977	96.0494	125.845	125.866
LOC110534459		lncRNA	Omya10			44.3227	-1.30388	0.341136	-3.82217	0.000132285	0.0456619	0.0052	27.3303	36.0599	21.59	41.9645	11.332	15.354	65.1133	34.6156	58.2087	97.0295	43.8993	79.3749
tecpr2	TECPR2	protein_coding	Omya19	tectonin beta-propeller repeat-containing protein 2		369.508	-0.388519	0.122815	-3.16346	0.00155904	0.16684	0.0052	300.634	362.102	294.035	383.154	280.21	302.564	368.264	519.234	417.584	381.257	407.776	417.285
vhll	VHL	protein_coding	Omya21	von Hippel-Lindau disease tumor suppressor-like	P:protein ubiquitination; C:VCB complex	49.2234	0.849036	0.270261	3.14155	0.00168058	0.172763	0.0052	69.6482	75.1248	67.8543	35.5786	69.0223	63.2222	21.3486	28.1755	56.5215	29.4029	28.2906	46.491
LOC110495396	RND3	protein_coding	Omya18	rho-related GTP-binding protein RhoE	P:small GTPase mediated signal transduction; F:GTPase activity; F:GTP binding	34.8944	-0.905943	0.296595	-3.05448	0.00225453	0.193939	0.0052	14.9876	22.5374	22.6181	47.4381	14.4226	23.4825	42.6972	42.6657	52.3035	56.8456	45.8504	32.8839
LOC110496466	MED10	protein_coding	Omya18	mediator of RNA polymerase II transcription subunit 10	P:Wnt signaling pathway; P:atrioventricular canal development; P:positive regulation of transcription by RNA polymerase II; P:cardiac jelly development; F:transcription coregulator activity; C:mediator complex	395.289	0.382337	0.119681	3.19463	0.00140012	0.159733	0.0053	469.905	410.182	386.564	418.732	559.39	439.846	337.308	393.652	326.475	378.317	331.683	291.419
LOC110485989	PSMD12	protein_coding	Omya13	26S proteasome non-ATPase regulatory subunit 12	C:proteasome complex	641.884	0.527226	0.168523	3.12852	0.00175691	0.173594	0.0053	787.29	746.741	739.2	592.976	772.638	909.497	347.983	658.501	462.295	618.441	621.419	445.633
LOC110538417	ANGPTL2	protein_coding	Omya12	angiopoietin-related protein 2-like		220.975	0.496981	0.160893	3.0889	0.00200901	0.184246	0.0053	211.59	252.419	317.681	239.015	270.938	261.018	229.498	206.084	209.214	131.333	148.282	174.625
LOC110522926	KDM2B	protein_coding	Omya05	lysine-specific demethylase 2B-like isoform X2	P:methylation; F:DNA binding; F:methyltransferase activity; F:zinc ion binding	252.393	-0.462896	0.150711	-3.07142	0.00213046	0.189623	0.0053	203.655	232.887	220.012	271.857	151.437	194.183	335.173	293.025	297.792	238.163	329.732	260.803
LOC110521686	CARMIL3	protein_coding	OmyA30_Omy04p	capping protein, Arp2/3 and myosin-I linker protein 3-like isoform X1		498.601	-0.589822	0.175179	-3.36697	0.000759989	0.119282	0.0054	297.107	336.559	513.019	350.312	354.383	536.486	519.839	679.432	501.101	735.072	629.223	530.678
stat4	STAT4	protein_coding	Omya22	signal transducer and activator of transcription 4 isoform X1	P:cytokine-mediated signaling pathway; P:positive regulation of transcription by RNA polymerase II; F:DNA binding; F:DNA-binding transcription factor activity; C:cytoplasm	84.0516	-0.60629	0.183687	-3.30066	0.000964572	0.12981	0.0054	72.2931	67.6123	63.7419	82.1044	54.5998	59.6095	92.8665	77.2813	139.195	100.95	112.187	86.1784
LOC110490071	CLRN1	protein_coding	Omya15	clarin-1 isoform X1	P:sensory perception of sound; P:protein localization to synapse; P:synaptic vesicle recycling via endosome; P:synapse organization; P:equilibrioception; P:cilium assembly; C:integral component of membrane; C:stereocilium bundle; C:ciliary transition zone; C:presynapse	176.012	0.445843	0.141848	3.1431	0.00167169	0.172763	0.0054	230.104	178.797	192.254	162.384	251.365	201.408	150.508	118.337	151.005	147.014	166.817	162.152
chst6	CHST6	protein_coding	Omya01	carbohydrate sulfotransferase 6-like	P:carbohydrate metabolic process; F:sulfotransferase activity; C:Golgi membrane; C:integral component of membrane	9.61477	1.52592	0.462498	3.29931	0.000969238	0.12981	0.0055	22.0406	10.5175	11.309	8.21044	12.3622	20.773	9.60688	4.02507	2.53081	5.88058	5.85324	2.26785
LOC118947005	METTL14	protein_coding	NW_023493659.1	N6-adenosine-methyltransferase non-catalytic subunit	P:methylation; F:methyltransferase activity	20.4852	-1.10113	0.351548	-3.13222	0.00173492	0.172763	0.0056	19.3957	10.5175	11.309	6.3859	10.3018	19.8698	13.8766	38.6407	28.6826	31.3631	21.4619	34.0178
LOC110530513	AGXT2	protein_coding	Omya08	alanine aminotransferase 2-like isoform X1	P:biosynthetic process; F:transaminase activity; F:pyridoxal phosphate binding	2994.19	1.58256	0.325272	4.86535	1.14256e-06	0.00199642	0.0057	3491.23	5103.98	3262.14	1960.47	7336.97	5782.13	963.89	1113.33	1629	1249.62	2963.69	1073.83
LOC110499214	WIPI1	protein_coding	Omya20	WD repeat domain phosphoinositide-interacting protein 1-like	P:autophagy; F:phosphatidylinositol-3-phosphate binding	463.405	-0.516255	0.142152	-3.63172	0.000281538	0.0692353	0.0058	397.612	363.604	311.513	415.996	419.285	379.333	531.581	467.713	488.447	609.62	731.655	444.499
LOC110487883	ABHD5	protein_coding	OmyA32_Omy14p	1-acylglycerol-3-phosphate O-acyltransferase ABHD5-like	F:transferase activity, transferring acyl groups	3711.4	0.814252	0.242253	3.36116	0.000776147	0.119812	0.0058	4029.9	4277.61	5557.88	5931.59	3838.47	4756.12	2229.86	4624.8	1968.97	1537.77	3501.21	2282.59
LOC110519426	NQO1	protein_coding	Omya26	NAD(P)H dehydrogenase [quinone] 1-like		372.116	0.746196	0.191447	3.89767	9.71235e-05	0.0383786	0.006	488.419	679.128	356.749	361.259	415.164	499.456	197.475	334.081	276.702	345.974	281.931	229.053
LOC110529387	RHOB	protein_coding	Omya08	rho-related GTP-binding protein RhoB	P:actin filament organization; P:small GTPase mediated signal transduction; P:regulation of cell shape; P:cell migration; P:cortical cytoskeleton organization; P:regulation of actin cytoskeleton organization; F:GTPase activity; F:GTP binding; F:protein kinase binding; C:cytoskeleton; C:plasma membrane; C:cell cortex; C:cytoplasmic vesicle; C:cell projection; C:intracellular membrane-bounded organ…	1226.1	-0.459397	0.133962	-3.42932	0.000605106	0.10702	0.006	1062.36	893.985	1044.54	1126.65	958.071	1107.29	1001.25	1440.17	1240.94	1618.14	1525.74	1694.09
LOC110493813	EML6	protein_coding	Omya17	echinoderm microtubule-associated protein-like 6 isoform X1		20.3109	5.34926	1.60109	3.34102	0.000834717	0.121012	0.0061	55.5423	24.0399	55.5171	0	27.815	74.9635	0	0	0	0	5.85324	0
LOC110530206	XPR1	protein_coding	Omya08	xenotropic and polytropic retrovirus receptor 1 homolog	P:skeletal system development; P:microglia differentiation; P:phosphate ion transmembrane transport; F:phosphate ion transmembrane transporter activity; F:efflux transmembrane transporter activity; C:integral component of membrane	660.947	-0.626838	0.160074	-3.91594	9.00539e-05	0.0360205	0.0062	517.513	446.241	479.092	537.328	486.247	650.286	760.011	1149.56	791.301	578.257	753.117	782.409
LOC110526131	PPP2CB	protein_coding	Omya06	serine/threonine-protein phosphatase 2A catalytic subunit beta isoform	P:protein dephosphorylation; P:glutathione metabolic process; P:ion transmembrane transport; P:cell redox homeostasis; P:oxidation-reduction process; P:cellular oxidant detoxification; F:glutathione-disulfide reductase activity; F:phosphoprotein phosphatase activity; F:ion transmembrane transporter activity; F:flavin adenine dinucleotide binding; F:NADP binding; C:integral component of membrane	1450.64	0.422676	0.125463	3.36893	0.000754599	0.119282	0.0062	1619.54	1293.65	1550.37	1625.67	2087.15	1791.9	1199.79	1279.17	1141.4	1464.26	1294.54	1060.22
LOC110485493		protein_coding	Omya17	uncharacterized protein LOC110485492 isoform X1	P:centriole replication; P:regulation of cytokinesis; C:centriole	306.676	-0.650173	0.192818	-3.37195	0.00074639	0.119282	0.0063	198.365	292.987	302.26	290.102	161.739	188.764	312.757	412.972	382.997	324.412	497.525	315.232
LOC110498193	ATP6V1E1	protein_coding	Omya02	V-type proton ATPase subunit E 1-like	P:fin regeneration; P:caudal fin development; P:notochord cell vacuolation; P:retina development in camera-type eye; P:potassium ion transmembrane transport; P:proton transmembrane transport; F:potassium:proton exchanging ATPase activity; F:proton-transporting ATPase activity, rotational mechanism; C:proton-transporting two-sector ATPase complex, catalytic domain	1049.42	0.3203	0.100459	3.18836	0.0014308	0.161146	0.0063	1146.11	1020.2	1094.92	1062.8	1453.59	1213.87	961.756	985.337	963.397	843.863	900.423	946.829
LOC110507921	PSMD2	protein_coding	Omya27	26S proteasome non-ATPase regulatory subunit 2	P:regulation of protein catabolic process; P:regulation of catalytic activity; F:enzyme regulator activity; C:proteasome regulatory particle, base subcomplex	1852.2	0.407918	0.128907	3.16443	0.00155388	0.16684	0.0063	2063	1999.82	2090.12	1675.84	2293.19	2552.37	1258.5	1734	1473.78	1822.98	1792.07	1470.7
LOC110504537	HSPA4	protein_coding	OmyA31_Omy25p	heat shock 70 kDa protein 4-like isoform X1		73.733	0.862768	0.257964	3.34453	0.000824234	0.120545	0.0068	106.676	115.692	68.8823	54.7363	106.109	119.219	30.9555	56.351	37.1186	68.6067	68.2878	52.1606
ncor1	NCOR1	protein_coding	Omya12	nuclear receptor corepressor 1 isoform X1		3100.87	-0.700077	0.205356	-3.4091	0.000651787	0.110916	0.007	1403.54	2632.37	2431.44	2329.03	2014.01	3367.94	4213.15	2782.93	4843.13	3576.37	4602.6	3013.98
lrp5	LRP5	protein_coding	Omya02	low-density lipoprotein receptor-related protein 5-like	P:neural crest cell migration; P:liver development; P:sensory perception of sound; P:otolith morphogenesis; P:anterior lateral line neuromast hair cell development; P:posterior lateral line neuromast hair cell development; P:embryonic viscerocranium morphogenesis; P:canonical Wnt signaling pathway; C:integral component of membrane	3043.54	-0.417378	0.132125	-3.15897	0.00158328	0.167934	0.0071	2424.46	2488.13	2575.38	3230.35	2070.67	2848.61	3173.47	3368.18	3833.34	3390.15	4261.16	2858.63
pebp1	PEBP1	protein_coding	Omya11	phosphatidylethanolamine-binding protein 1		4184.18	0.545832	0.171556	3.18165	0.0014644	0.163143	0.0072	4755.48	3660.08	5156.92	5333.14	6061.6	4830.18	2959.99	4285.09	2432.96	2802.09	4429.93	3502.7
mustn1b	MUSTN1	protein_coding	Omya07	Musculoskeletal embryonic nuclear protein 1	P:chondrocyte differentiation; P:chondrocyte proliferation; P:tissue regeneration	130.741	-0.981312	0.283452	-3.462	0.000536178	0.0993469	0.0074	65.2401	58.5974	61.6857	79.3676	82.4147	178.829	229.498	164.223	133.29	199.94	199.01	116.794
LOC110488606	ETHE1	protein_coding	Omya02	persulfide dioxygenase ETHE1, mitochondrial-like	P:oxidation-reduction process; F:dioxygenase activity	788.889	0.721008	0.207906	3.46795	0.000524445	0.0983676	0.0075	1090.57	1305.67	1118.57	658.66	919.955	801.116	590.289	809.844	748.277	381.257	542.4	500.062
slc6a14	SLC6A14	protein_coding	Omya07	sodium- and chloride-dependent neutral and basic amino acid transporter B(0+)	P:transmembrane transport; F:symporter activity; C:integral component of membrane	27.3142	-1.98838	0.436688	-4.55332	5.28053e-06	0.00523823	0.0076	6.17136	10.5175	15.4214	4.56135	19.5735	9.93492	58.7087	33.0056	19.4029	21.5621	79.0187	49.8928
LOC110508877		protein_coding	Omya28	class I histocompatibility antigen, F10 alpha chain-like isoform X1	C:integral component of membrane	126.619	-0.605646	0.188143	-3.21908	0.00128602	0.155819	0.0076	103.15	123.205	94.5847	115.858	73.1431	93.9302	165.452	152.953	198.247	95.0693	160.964	142.875
jak3	JAK3	protein_coding	Omya01	tyrosine-protein kinase JAK3	P:natural killer cell differentiation; P:peptidyl-tyrosine phosphorylation; P:T cell differentiation in thymus; P:intracellular signal transduction; F:non-membrane spanning protein tyrosine kinase activity; F:ATP binding; C:cytoskeleton; C:membrane	68.7267	-0.633111	0.199953	-3.1663	0.00154392	0.166418	0.0077	51.1341	57.0949	58.6014	61.1221	52.5394	43.3524	105.676	73.2563	84.3605	83.3082	104.383	49.8928
cntn4	CNTN3	protein_coding	Omya07	contactin-4-like isoform X1		506.905	-0.795195	0.256172	-3.10415	0.00190828	0.182574	0.0077	477.84	237.394	261.136	281.892	261.667	701.767	703.437	524.064	698.505	560.615	676.049	698.499
LOC110520061	BAZ2B	protein_coding	Omya03	bromodomain adjacent to zinc finger domain protein 2B-like isoform X1		179.136	-0.536229	0.173989	-3.08198	0.00205631	0.186825	0.0077	156.047	202.837	139.821	148.7	100.958	130.96	232.7	158.588	234.522	192.099	251.689	200.705
LOC110496518	PPP6R2	protein_coding	Omya18	serine/threonine-protein phosphatase 6 regulatory ankyrin repeat subunit A-like isoform X1		528.681	-0.867396	0.247588	-3.50339	0.000459372	0.0902408	0.0079	430.232	344.072	268.333	474.381	220.459	507.584	524.109	802.599	376.248	683.127	875.059	837.972
LOC110534335	FBXO41	protein_coding	Omya10	F-box only protein 41-like		50.4241	-1.40677	0.331778	-4.24011	2.23413e-05	0.0145433	0.008	38.7914	19.5325	21.59	40.1399	16.4829	27.9984	60.8436	72.4512	50.6163	126.432	36.095	94.1159
LOC110492152	TDG	protein_coding	Omya02	G/T mismatch-specific thymine DNA glycosylase-like isoform X2	P:DNA repair; F:DNA N-glycosylase activity	148.36	0.69275	0.215743	3.211	0.00132272	0.157394	0.008	240.683	151.752	148.046	143.227	212.218	203.214	91.7991	69.2312	139.195	154.855	122.918	103.187
LOC118940339	FAM20C	protein_coding	Omya17	extracellular serine/threonine protein kinase FAM20C-like	P:protein phosphorylation; F:protein serine/threonine kinase activity	27.5955	-1.82563	0.492756	-3.70495	0.000211435	0.0590382	0.0081	7.93461	19.5325	9.25285	3.64908	5.15092	27.9984	41.6298	71.6462	57.3651	46.0645	27.3151	13.6071
gnl3	GNL3	protein_coding	Omya07	guanine nucleotide-binding protein-like 3	F:GTP binding	604.252	-0.629042	0.187281	-3.35881	0.000782791	0.119812	0.0081	620.663	438.729	390.676	560.134	366.746	469.651	448.321	810.649	678.258	882.086	887.741	697.365
LOC110523468	VAMP5	protein_coding	Omya05	vesicle-associated membrane protein 5-like	P:vesicle-mediated transport; C:integral component of membrane	2397.75	0.529065	0.158959	3.3283	0.000873762	0.123438	0.0083	3747.78	2309.34	2645.29	2872.74	2708.35	2709.52	2742.23	1682.48	1754.7	1850.42	2163.75	1586.36
dnaja	DNAJA4	protein_coding	OmyA30_Omy04p	dnaJ homolog subfamily A member 4-like	P:protein folding; P:response to heat; F:ATP binding; F:heat shock protein binding; F:metal ion binding; F:unfolded protein binding; C:cytosol	136.482	0.801564	0.256981	3.11915	0.00181374	0.177312	0.0084	173.68	183.305	149.074	123.157	159.679	251.986	40.5624	99.8217	86.8913	134.273	128.771	106.589
LOC110523898	DAB2	protein_coding	Omya05	disabled homolog 2-like isoform X1	P:angiogenesis; P:receptor-mediated endocytosis; P:Notch signaling pathway; P:regulation of BMP signaling pathway	113.463	-0.733451	0.216765	-3.38362	0.000715369	0.118696	0.0085	75.8196	75.1248	121.315	101.262	67.9922	69.5445	196.407	154.563	156.067	90.1688	116.089	137.205
LOC110527993	C1orf116	protein_coding	Omya07	specifically androgen-regulated gene protein-like		11.1069	-2.41622	0.611675	-3.95018	7.80938e-05	0.0348623	0.0086	2.64487	0	1.02809	7.29817	2.06037	7.2254	34.1578	30.5905	13.4977	5.88058	17.5597	11.3393
LOC110534398	CCDC86	protein_coding	Omya10	coiled-coil domain-containing protein 86-like		636.197	0.491298	0.160132	3.06808	0.00215441	0.189719	0.0086	690.311	749.746	808.082	514.521	902.441	796.6	375.736	569.95	518.817	639.023	482.892	586.24
LOC110529379	HPCAL1	protein_coding	Omya08	hippocalcin-like protein 1	F:calcium ion binding	550.179	0.769433	0.212316	3.624	0.000290082	0.0697857	0.0091	601.267	551.416	634.334	598.45	1042.55	731.572	319.162	284.17	356.001	373.417	532.645	577.169
LOC110529270	ZC3H14	protein_coding	Omya08	zinc finger CCCH domain-containing protein 14-like isoform X2	P:regulation of mRNA stability; P:negative regulation of mRNA polyadenylation; F:poly(A) binding	12.2122	1.74959	0.558357	3.13345	0.00172762	0.172763	0.0092	21.159	31.5524	14.3933	4.56135	24.7244	17.1603	3.20229	7.24512	5.90523	12.7412	3.90216	0
LOC110518530	GOT1	protein_coding	Omya13	aspartate aminotransferase, cytoplasmic-like	P:cellular amino acid metabolic process; P:biosynthetic process; F:L-aspartate:2-oxoglutarate aminotransferase activity; F:pyridoxal phosphate binding	528.442	0.977604	0.277532	3.52248	0.000427522	0.0864723	0.0093	579.226	661.098	790.605	665.045	416.194	1093.74	347.983	286.585	428.551	394.979	528.742	148.544
LOC110515472	ANXA5	protein_coding	NW_023493659.1	annexin A5-like	P:negative regulation of coagulation; P:regulation of cell motility; F:calcium ion binding; F:calcium-dependent phospholipid binding; C:cytoplasm; C:extracellular exosome	1575.34	1.68377	0.375548	4.4835	7.34301e-06	0.00641528	0.0094	2694.24	1529.54	697.048	2062.64	3539.71	3892.68	548.66	525.674	810.704	1002.64	331.683	1268.86
LOC118943904	COA3	protein_coding	Omya23	cytochrome c oxidase assembly factor 3 homolog, mitochondrial	P:mitochondrial cytochrome c oxidase assembly; P:positive regulation of mitochondrial translation; C:mitochondrial respiratory chain complex IV; C:integral component of mitochondrial inner membrane	483.226	0.514835	0.147092	3.5001	0.000465088	0.0902951	0.0096	491.946	525.874	544.89	436.978	795.302	616.868	355.455	419.412	388.058	417.521	445.822	360.589
atp5l	ATP5MG	protein_coding	Omya10	ATP synthase subunit g, mitochondrial	P:ATP synthesis coupled proton transport; F:proton transmembrane transporter activity; C:mitochondrial proton-transporting ATP synthase complex, coupling factor F(o)	690.291	0.831227	0.216756	3.83486	0.000125635	0.044849	0.0097	675.323	887.975	941.735	554.661	894.2	1350.25	356.522	702.777	504.476	436.143	539.473	439.964
LOC110493499	NDE1	protein_coding	Omya17	nuclear distribution protein nudE homolog 1-like isoform X2	P:regulation of microtubule motor activity	755.333	-0.610971	0.166406	-3.67157	0.000241061	0.061734	0.0097	657.691	563.436	530.497	704.273	555.269	575.322	783.494	1098.84	866.382	825.241	1273.08	630.463
glut1a	SLC2A1	protein_coding	Omya07	solute carrier family 2, facilitated glucose transporter member 1-like	P:positive regulation of glucose import; F:transmembrane transporter activity; C:integral component of membrane	215.506	-1.05727	0.27502	-3.84434	0.000120877	0.0436194	0.0098	247.736	144.24	118.231	106.736	126.713	95.7365	186.8	194.008	442.892	350.874	338.512	233.589
LOC110534157	CLCN5	protein_coding	Omya10	H(+)/Cl(-) exchange transporter 5	P:chloride transmembrane transport; F:voltage-gated chloride channel activity; C:integral component of membrane	225.663	-0.482435	0.157176	-3.06939	0.00214497	0.189719	0.0101	216.879	216.359	156.27	160.56	166.89	214.052	286.072	346.156	229.46	219.541	271.2	224.517
LOC110508471	CARMIL3	protein_coding	Omya28	capping protein, Arp2/3 and myosin-I linker protein 3-like isoform X1		66.9302	-0.824328	0.231749	-3.55698	0.000375139	0.0793263	0.0103	34.3833	66.1098	47.2924	44.7013	46.3583	52.3841	131.294	82.9164	70.8628	61.746	100.481	64.6338
prph		protein_coding	Omya07	plasticin-like	P:intermediate filament cytoskeleton organization; F:structural molecule activity; C:type III intermediate filament	33.24	2.17865	0.522576	4.16905	3.05874e-05	0.0184631	0.0104	9.69786	76.6273	76.079	86.6657	18.5433	59.6095	2.13486	18.5153	16.8721	8.82086	11.7065	13.6071
LOC110486277	EZH1	protein_coding	Omya13	histone-lysine N-methyltransferase EZH1-like isoform X1	P:histone lysine methylation; F:histone-lysine N-methyltransferase activity	353.006	-0.63058	0.188941	-3.33744	0.000845545	0.121875	0.0104	255.671	253.922	309.457	364.908	209.127	269.146	428.04	523.259	435.3	279.327	560.935	346.982
LOC118950553	NTHL1	protein_coding	NW_023493762.1	endonuclease III-like protein 1	P:base-excision repair, AP site formation; P:nucleic acid phosphodiester bond hydrolysis; F:oxidized pyrimidine nucleobase lesion DNA N-glycosylase activity; F:DNA binding; F:endonuclease activity; F:metal ion binding; F:4 iron, 4 sulfur cluster binding; F:class I DNA-(apurinic or apyrimidinic site) endonuclease activity	13.0728	-1.69564	0.540576	-3.13672	0.00170848	0.172763	0.0104	6.17136	12.02	1.02809	6.3859	1.03018	10.8381	30.9555	30.5905	13.4977	6.86067	20.4863	17.0089
LOC110517259	NOP58	protein_coding	NW_023493668.1	nucleolar protein 58	F:snoRNA binding; C:box C/D snoRNP complex; C:small-subunit processome	198.261	0.854652	0.230825	3.7026	0.000213398	0.0590382	0.0105	390.559	165.275	205.619	242.664	309.055	217.665	161.182	93.3816	165.347	180.338	141.453	106.589
LOC110515052	SLC27A2	protein_coding	Omya06	very long-chain acyl-CoA synthetase-like	F:catalytic activity; C:integral component of membrane	1569.15	0.874114	0.232199	3.76451	0.000166877	0.051777	0.0106	2156.45	1896.15	1172.03	1700.47	3153.39	2103.49	845.406	961.186	757.557	1210.42	1369.66	1503.59
LOC110531422	COL4A5	protein_coding	Omya09	collagen alpha-5(IV) chain-like	P:leukotriene signaling pathway; F:leukotriene receptor activity; F:extracellular matrix structural constituent; C:collagen trimer; C:integral component of membrane	24.4333	1.0661	0.312121	3.41567	0.000636257	0.110479	0.0107	22.9222	49.5824	26.7305	29.1927	20.6037	49.6746	21.3486	14.4902	11.8105	14.7014	18.5353	13.6071
LOC110528389	DEF6	protein_coding	Omya07	differentially expressed in FDCP 6 homolog isoform X1		59.5275	-0.823232	0.262377	-3.13759	0.00170345	0.172763	0.0107	59.0688	31.5524	27.7586	50.1749	54.5998	33.4175	109.945	46.6908	70.8628	95.0693	68.2878	66.9017
LOC110498189	KLHDC1	protein_coding	Omya19	kelch domain-containing protein 1		16.7007	1.07129	0.347836	3.07987	0.00207089	0.186825	0.0108	18.5141	13.5225	18.5057	26.4559	20.6037	37.9333	5.33716	15.2953	9.27965	10.7811	11.7065	12.4732
esm1	ESM1	protein_coding	Omya12	endothelial cell-specific molecule 1	F:insulin-like growth factor binding; C:extracellular region	125.7	1.39779	0.325913	4.28885	1.796e-05	0.0126863	0.0109	178.088	150.25	318.709	91.2271	114.35	240.245	109.945	70.0362	33.7442	55.8655	85.8475	60.0981
LOC110494743	TASOR	protein_coding	Omya17	protein TASOR-like isoform X1		190.927	-0.498945	0.155704	-3.20445	0.00135319	0.158975	0.011	148.113	189.315	158.327	167.858	145.256	142.702	231.633	309.93	193.185	178.377	195.108	231.321
ogdhb	OGDH	protein_coding	Omya05	2-oxoglutarate dehydrogenase, mitochondrial-like isoform X1		29.0122	2.15705	0.47218	4.56829	4.91727e-06	0.00510151	0.0113	74.0564	73.6223	19.5338	68.4203	8.24147	40.6429	10.6743	9.66017	14.3413	11.7612	5.85324	11.3393
LOC110534444	PRPF19	protein_coding	Omya10	pre-mRNA-processing factor 19	P:mRNA splicing, via spliceosome; P:DNA repair; P:protein ubiquitination; P:negative regulation of DNA damage response, signal transduction by p53 class mediator; F:ubiquitin protein ligase activity; C:Prp19 complex	97.2701	0.843714	0.229125	3.68233	0.000231115	0.0605888	0.0113	104.032	166.777	91.5004	72.9817	132.894	182.441	72.5853	79.6964	62.4267	76.4475	65.3611	60.0981
si:dkey-166k12.1	SLC22A4	protein_coding	Omya18	solute carrier family 22 member 13-like	P:transmembrane transport; F:transmembrane transporter activity; C:integral component of membrane	8.4173	-2.63985	0.736649	-3.58359	0.000338898	0.0745103	0.0113	0	1.5025	4.11238	4.56135	0	3.6127	26.6858	19.3203	2.53081	5.88058	21.4619	11.3393
LOC110525810		lncRNA	Omya06			165.923	-0.529531	0.172649	-3.06709	0.00216151	0.189841	0.0114	165.745	124.707	118.231	129.542	118.471	157.152	154.778	148.123	226.086	211.701	258.518	178.027
LOC110518028		lncRNA	Omya15			109.014	-0.931536	0.246723	-3.77564	0.0001596	0.0504625	0.0115	94.3337	63.1048	81.2195	47.4381	87.5657	75.8667	159.047	123.972	123.166	131.333	236.081	85.0445
LOC110526385	BCO1	protein_coding	Omya06	beta,beta-carotene 15,15'-dioxygenase-like	P:oxidation-reduction process; F:oxidoreductase activity, acting on single donors with incorporation of molecular oxygen, incorporation of two atoms of oxygen; F:metal ion binding	251.912	0.559329	0.183364	3.05037	0.00228563	0.194566	0.0118	242.446	268.947	270.389	262.734	381.168	374.818	179.328	156.173	271.641	229.342	158.037	227.919
LOC110493606	TRAK1	protein_coding	Omya17	trafficking kinesin-binding protein 1-like isoform X1		262.873	-0.530005	0.173466	-3.05538	0.00224775	0.193939	0.0119	196.602	189.315	194.31	270.032	255.486	184.248	408.826	323.616	329.006	201.9	306.319	294.821
LOC110498821	NRAP	protein_coding	Omya20	nebulin-related-anchoring protein isoform X1	F:actin binding; F:metal ion binding	31.6632	-2.73453	0.487015	-5.61487	1.96713e-08	0.000110584	0.012	2.64487	7.51248	10.2809	10.9473	10.3018	8.12857	69.383	119.142	54.8343	47.0446	13.6576	26.0803
LOC110533696	SLC13A5	protein_coding	Omya10	solute carrier family 13 member 5-like isoform X1	P:transmembrane transport; F:transmembrane transporter activity; C:integral component of membrane	544.144	-0.730815	0.227742	-3.20896	0.00133217	0.157952	0.012	527.211	554.421	321.794	467.995	250.335	334.175	710.909	444.368	582.087	821.32	927.738	587.374
LOC110496292	GLMP	protein_coding	Omya18	glycosylated lysosomal membrane protein-like	C:lysosomal membrane; C:integral component of membrane	79.168	-1.27215	0.344711	-3.69048	0.000223828	0.0600645	0.0121	60.832	48.0799	37.0114	55.6485	23.6942	52.3841	164.384	124.777	64.114	36.2635	129.747	153.08
LOC110521338	WASL	protein_coding	OmyA30_Omy04p	neural Wiskott-Aldrich syndrome protein-like isoform X2	P:positive regulation of Arp2/3 complex-mediated actin nucleation; F:actin binding	87.8743	-0.629866	0.203355	-3.09738	0.00195241	0.183961	0.0122	52.8974	75.1248	70.9385	72.9817	70.0525	72.254	116.35	111.092	64.114	98.0096	153.16	97.5177
LOC110513570	NLRP1	protein_coding	Omya10	NACHT, LRR and PYD domains-containing protein 1b allele 3-like isoform X1		42.6553	1.27597	0.334998	3.80887	0.000139602	0.0468145	0.0124	37.0282	70.6173	54.489	38.3154	109.2	53.2873	30.9555	16.9053	42.1802	18.6218	24.3885	15.875
LOC110498819	DNMBP	protein_coding	Omya20	dynamin-binding protein isoform X1	P:kidney development; P:intracellular signal transduction; P:cilium assembly; F:guanyl-nucleotide exchange factor activity; C:cytoplasm	235.13	-0.550491	0.180626	-3.04768	0.00230616	0.195811	0.0126	188.667	211.852	153.186	239.015	159.679	193.279	193.205	331.666	329.006	202.88	307.295	311.83
foxp2	FOXP2	protein_coding	Omya15	forkhead box protein P2-like isoform X1	P:regulation of transcription, DNA-templated; F:DNA-binding transcription factor activity; F:sequence-specific DNA binding	196.96	-0.994531	0.2892	-3.4389	0.000584077	0.104847	0.0127	172.798	60.0999	100.753	193.401	109.2	151.733	285.004	238.284	295.262	185.238	417.531	154.214
LOC110522298	DISP1	protein_coding	OmyA04_Omy04q	protein dispatched homolog 1-like	C:integral component of membrane	142.709	-0.725945	0.212135	-3.42209	0.000621416	0.108951	0.0127	116.374	93.1548	133.652	114.034	78.294	108.381	196.407	180.323	156.91	156.815	108.285	269.875
alkbh7	ALKBH7	protein_coding	Omya12	alpha-ketoglutarate-dependent dioxygenase alkB homolog 7, mitochondrial-like isoform X1	P:cellular response to DNA damage stimulus; P:regulation of mitochondrial membrane permeability involved in programmed necrotic cell death; C:mitochondrial matrix	441.453	0.545367	0.171076	3.18787	0.00143326	0.161146	0.0127	475.195	425.206	499.654	480.767	520.243	742.41	301.016	361.451	442.049	449.864	322.904	276.678
LOC110521738	ST3GAL3	protein_coding	OmyA30_Omy04p	CMP-N-acetylneuraminate-beta-1,4-galactoside alpha-2,3-sialyltransferase-like isoform X1	P:protein glycosylation; P:sialylation; F:sialyltransferase activity; C:integral component of membrane	1878.61	-0.472309	0.154816	-3.05077	0.00228256	0.194566	0.0127	1499.64	1790.98	1785.8	1600.12	1207.38	1558.88	2375.03	1506.18	1900.64	2068	2664.2	2586.49
LOC110523734	FBRSL1	protein_coding	Omya05	autism susceptibility gene 2 protein-like isoform X2		100.923	-0.596054	0.195895	-3.04272	0.0023445	0.198559	0.0128	62.5952	103.672	63.7419	93.9639	77.2638	83.0921	92.8665	161.808	108.825	117.612	149.258	96.3838
LOC110515392	TPT1	protein_coding	Omya18	translationally-controlled tumor protein homolog		118.479	0.709197	0.212641	3.33518	0.000852431	0.121875	0.0129	97.8602	142.737	121.315	171.507	219.429	130.057	98.2037	89.3565	119.792	86.2484	69.2633	75.9731
LOC118936823	PGM2	protein_coding	Omya10	phosphoglucomutase-2	P:carbohydrate metabolic process; F:magnesium ion binding; F:intramolecular transferase activity, phosphotransferases	258.391	-0.967852	0.30278	-3.19655	0.0013908	0.159733	0.0129	275.948	130.717	94.5847	92.1394	178.222	276.372	401.354	264.85	529.784	246.984	309.246	300.491
sspn	SSPN	protein_coding	Omya01	sarcospan	C:integral component of plasma membrane; C:dystrophin-associated glycoprotein complex	267.276	-0.854532	0.217456	-3.92968	8.50582e-05	0.0348623	0.0131	193.957	210.349	176.832	179.717	150.407	231.213	544.39	338.911	426.02	223.462	284.858	247.196
LOC110525460		protein_coding	Omya06	UDP-glucuronosyltransferase 2C1-like isoform X1	F:glucuronosyltransferase activity; C:integral component of membrane	3819.15	0.696195	0.225197	3.09149	0.00199156	0.184246	0.0131	4777.52	5213.66	4474.27	2551.62	5503.24	5819.16	2186.1	2299.12	2638.8	4100.72	3997.76	2267.85
LOC110530587	C3	protein_coding	Omya08	complement C3-like isoform X1	P:inflammatory response; P:complement activation; P:negative regulation of endopeptidase activity; F:endopeptidase inhibitor activity; C:extracellular space	91413.3	-0.598561	0.195664	-3.05912	0.00221986	0.192924	0.0131	47337	85855.6	87870.2	73885.7	68128.1	73228.5	123544	62929.5	118197	118263	98086.6	139634
LOC110500750	TMIGD2	protein_coding	Omya21	transmembrane and immunoglobulin domain-containing protein 2-like	P:B cell receptor signaling pathway; C:integral component of membrane; C:B cell receptor complex	40.4969	-0.948634	0.308122	-3.07876	0.00207863	0.187015	0.0132	29.9752	31.5524	14.3933	31.9295	36.0564	21.6762	62.9784	30.5905	28.6826	74.4873	55.6058	68.0356
LOC110529767	CALM3	protein_coding	Omya08	calmodulin	P:microtubule cytoskeleton organization; P:regulation of release of sequestered calcium ion into cytosol by sarcoplasmic reticulum; P:calcium-mediated signaling; P:regulation of catalytic activity; P:negative regulation of ryanodine-sensitive calcium-release channel activity; P:positive regulation of ryanodine-sensitive calcium-release channel activity; F:calcium ion binding; F:protein domain spe…	1093.23	0.562436	0.173631	3.23926	0.00119839	0.149009	0.0136	1616.9	1559.59	1542.14	934.165	1284.64	885.111	956.418	778.448	733.936	892.867	1039.93	894.668
LOC110520123	TGM3	protein_coding	Omya01	protein-glutamine gamma-glutamyltransferase 2-like	P:peptide cross-linking; F:protein-glutamine gamma-glutamyltransferase activity; F:metal ion binding	76.1251	-2.5047	0.810367	-3.09082	0.00199605	0.184246	0.0136	1.76325	15.025	62.7138	12.7718	2.06037	42.4492	145.171	20.9304	274.172	113.691	136.576	86.1784
LOC110529910	SESN1	protein_coding	Omya08	sestrin-1-like isoform X1	P:regulation of response to reactive oxygen species	811.375	0.694169	0.214943	3.22955	0.00123984	0.152233	0.0137	608.32	1308.67	1131.93	988.902	1218.71	762.28	524.109	825.944	553.405	444.964	561.911	807.356
syngr1a	SYNGR1	protein_coding	Omya12	synaptogyrin-1-like isoform X2	C:integral component of membrane	10.3585	-2.40617	0.7146	-3.36716	0.000759465	0.119282	0.0138	7.05299	1.5025	7.19666	2.73681	0	0.903175	21.3486	19.3203	5.06163	24.5024	2.92662	31.7499
cep85l	CEP85L	protein_coding	OmyA04_Omy04q	centrosomal protein of 85 kDa-like isoform X1		84.8824	-0.821234	0.259184	-3.16853	0.00153209	0.166267	0.0138	88.1623	72.1198	60.6576	39.2276	42.2376	65.9318	88.5968	144.097	78.4552	70.5669	119.991	148.544
LOC110538333	ZP4	protein_coding	Omya12	zona pellucida sperm-binding protein 4-like	C:integral component of membrane	10.0064	3.91014	0.781508	5.00333	5.63481e-07	0.001439	0.0144	27.3303	3.00499	17.4776	5.47363	42.2376	17.1603	2.13486	1.61003	1.68721	1.96019	0	0
LOC118937866		lncRNA	Omya12			106.991	-0.806879	0.22244	-3.6274	0.000286289	0.0697857	0.0145	106.676	60.0999	69.9104	79.3676	78.294	71.3508	133.429	108.677	131.602	111.731	227.301	105.455
LOC110538146	CACNB1	protein_coding	Omya12	voltage-dependent L-type calcium channel subunit beta-1-like isoform X1	P:calcium ion transmembrane transport; F:voltage-gated calcium channel activity; C:voltage-gated calcium channel complex	17.4207	-1.72669	0.545279	-3.16661	0.00154226	0.166418	0.0145	0.881623	13.5225	8.22476	12.7718	9.27166	4.51587	24.5509	44.2758	16.0285	37.2436	4.8777	32.8839
LOC110503683	TCAF2	protein_coding	Omya24	TRPM8 channel-associated factor homolog		9.54764	1.47886	0.479977	3.0811	0.00206237	0.186825	0.0146	26.4487	7.51248	8.22476	15.5086	15.4528	10.8381	4.26972	5.6351	5.06163	7.84077	0.97554	6.80356
LOC118942866	TMEM178B	protein_coding	Omya21	transmembrane protein 178B	C:integral component of membrane	2.70456	4.91338	1.18783	4.13643	3.52749e-05	0.0201912	0.0147	3.52649	12.02	1.02809	1.82454	4.12074	9.93492	0	0	0	0	0	0
LOC110519245	CTSV	protein_coding	Omya05	cathepsin L1-like	P:proteolysis; F:cysteine-type peptidase activity	2.00044	-3.85655	1.19478	-3.22785	0.00124725	0.152233	0.015	0.881623	0	0	0	0	0	4.26972	0.805014	5.06163	2.94029	0.97554	9.07141
LOC118964447		lncRNA	Omya01			6067.96	-0.646246	0.192312	-3.3604	0.000778304	0.119812	0.0155	5704.98	4322.68	4225.47	5952.57	3862.16	4317.18	10199.3	4861.48	6583.49	5646.33	7972.11	9167.8
mycbp2	MYCBP2	protein_coding	Omya22	E3 ubiquitin-protein ligase MYCBP2 isoform X6		193.783	-0.657529	0.196113	-3.3528	0.000799976	0.120174	0.0155	144.586	169.782	128.512	142.314	139.075	177.925	183.598	247.139	161.972	190.139	309.246	331.107
LOC110492516	EMILIN3	protein_coding	Omya16	EMILIN-3-like isoform X1		27.3815	1.12455	0.368171	3.05443	0.0022549	0.193939	0.0161	52.0158	48.0799	44.2081	47.4381	12.3622	21.6762	21.3486	26.5655	15.1849	14.7014	13.6576	11.3393
LOC118947902	DRG2	protein_coding	NW_023493684.1	developmentally-regulated GTP-binding protein 2	F:GTP binding	60.7678	-1.26501	0.308308	-4.10307	4.077e-05	0.021831	0.0162	36.1466	40.5674	40.0957	39.2276	27.815	30.7079	88.5968	41.8607	96.1709	157.795	84.8719	45.3571
LOC110518345		protein_coding	Omya13	uncharacterized protein LOC110518344		54.0814	2.6754	0.476717	5.61213	1.99856e-08	0.000110584	0.0165	163.982	76.6273	48.3205	186.103	18.5433	66.8349	17.0789	8.05014	10.9669	10.7811	15.6086	26.0803
LOC118938186	CD22	protein_coding	Omya13	B-cell receptor CD22-like isoform X1	P:cell-cell adhesion; C:integral component of membrane	4.70236	2.26713	0.736025	3.08024	0.00206837	0.186825	0.0174	1.76325	10.5175	10.2809	15.5086	4.12074	4.51587	1.06743	0.805014	0.843605	3.92038	1.95108	1.13393
zgc:194242		protein_coding	Omya09	uncharacterized methyltransferase YdaC		4.19661	-4.95722	1.15931	-4.27602	1.90263e-05	0.0128909	0.0176	0	1.5025	0	0	0	0	2.13486	12.8802	15.1849	2.94029	0.97554	14.741
LOC110497206	UNC93B1	protein_coding	Omya10	protein unc-93 homolog B1	P:intracellular protein transport; P:regulation of toll-like receptor signaling pathway; P:toll-like receptor 3 signaling pathway; P:toll-like receptor 7 signaling pathway; P:toll-like receptor 9 signaling pathway; F:Toll-like receptor binding; C:lysosome; C:integral component of membrane	249.115	0.905889	0.27469	3.29786	0.000974255	0.129897	0.0176	357.939	172.787	450.305	254.524	448.13	263.727	227.363	147.318	122.323	145.054	120.967	278.946
si:dkey-30c15.13	TMEM253	protein_coding	Omya01	transmembrane protein 253-like isoform X1	C:integral component of membrane	316.084	-0.568708	0.17741	-3.20561	0.00134775	0.158975	0.018	227.459	250.917	299.176	260.909	281.24	208.633	461.13	541.774	308.759	343.034	286.809	323.169
chchd4a	CHCHD4	protein_coding	Omya17	mitochondrial intermembrane space import and assembly protein 40	P:protein import into mitochondrial intermembrane space; P:oxidation-reduction process; F:protein disulfide oxidoreductase activity	47.7014	0.998257	0.307771	3.24351	0.00118068	0.148712	0.0182	45.8444	39.0649	80.1914	37.4031	95.8071	83.0921	21.3486	37.8356	22.7773	45.0844	39.0216	24.9464
LOC110529843		transcribed_pseudogene	Omya08			507.337	1.08856	0.309858	3.51309	0.000442935	0.0880539	0.0183	911.598	261.434	600.407	772.693	1088.9	504.875	324.499	181.933	497.727	248.944	286.809	408.214
LOC110508668	COL15A1	protein_coding	Omya28	collagen alpha-1(XVIII) chain-like isoform X1	C:collagen trimer	174.604	-1.54102	0.326226	-4.72378	2.31506e-06	0.0032024	0.0189	71.4115	129.215	78.1352	65.6835	89.626	102.962	238.037	134.437	239.584	520.431	311.197	114.527
LOC118940501		lncRNA	Omya17			45.9584	-2.2293	0.514255	-4.33501	1.45752e-05	0.0109974	0.0195	11.4611	15.025	17.4776	16.4209	8.24147	27.9984	137.699	12.0752	88.5785	19.6019	72.1899	124.732
LOC110504314		protein_coding	OmyA25_Omy25q	uncharacterized protein LOC110505271 isoform X2		5.8351	-2.28281	0.740665	-3.08212	0.00205534	0.186825	0.0195	3.52649	1.5025	1.02809	4.56135	1.03018	0	12.8092	2.41504	5.06163	19.6019	4.8777	13.6071
LOC110526952	OGFOD1	protein_coding	Omya06	prolyl 3-hydroxylase OGFOD1 isoform X2	P:regulation of cellular process; P:oxidation-reduction process; F:iron ion binding; F:oxidoreductase activity, acting on paired donors, with incorporation or reduction of molecular oxygen; F:L-ascorbic acid binding	55.7924	-0.806987	0.259192	-3.11347	0.00184903	0.179013	0.0196	35.2649	27.0449	35.9833	50.1749	54.5998	39.7397	72.5853	67.6212	74.2372	51.9451	116.089	44.2231
LOC118964445		lncRNA	OmyA04_Omy04q			42.4008	-1.4274	0.425988	-3.3508	0.00080577	0.12038	0.0203	22.0406	45.0749	18.5057	19.1577	13.3924	20.773	81.1248	69.2312	14.3413	28.4228	91.7007	85.0445
LOC110524385	SMIM24	protein_coding	Omya05	small integral membrane protein 24	P:peptidyl-lysine modification to peptidyl-hypusine; P:oxidation-reduction process; F:deoxyhypusine monooxygenase activity; F:metal ion binding; C:microtubule organizing center; C:integral component of membrane	654.646	-0.779887	0.255573	-3.05152	0.00227686	0.194566	0.0205	759.959	365.107	508.907	491.714	421.345	343.206	382.14	711.632	1000.52	748.793	1021.39	1101.04
LOC110537362	GRIA3	protein_coding	Omya12	glutamate receptor 3 isoform X1	P:ion transmembrane transport; P:ionotropic glutamate receptor signaling pathway; F:ionotropic glutamate receptor activity; C:integral component of membrane; C:postsynaptic membrane	64.4686	3.4938	0.768269	4.54763	5.42544e-06	0.00523823	0.0206	69.6482	22.5374	94.5847	191.577	275.059	56.9	0	4.83008	6.74884	23.5223	7.80432	20.4107
LOC118965303	SLC6A17	protein_coding	Omya07	sodium-dependent neutral amino acid transporter SLC6A17-like	P:regulation of ion transmembrane transport; P:protein homooligomerization; P:potassium ion transmembrane transport; F:voltage-gated potassium channel activity; F:symporter activity; C:voltage-gated potassium channel complex	80.2576	1.29692	0.360832	3.59425	0.000325333	0.0736715	0.0209	76.7012	135.225	81.2195	53.824	206.037	131.864	33.0904	29.7855	51.4599	94.0892	38.046	31.7499
LOC110517409		protein_coding	OmyA32_Omy14p	ictacalcin-like	F:calcium ion binding; F:transition metal ion binding	6.44278	2.25973	0.740766	3.05053	0.00228437	0.194566	0.0209	20.2773	13.5225	16.4495	7.29817	1.03018	5.41905	5.33716	3.22006	0.843605	2.94029	0.97554	0
LOC110518269	TRIM16	protein_coding	NW_023493662.1	tripartite motif-containing protein 16-like	F:zinc ion binding	51.6125	-1.69896	0.481604	-3.52771	0.000419166	0.0853736	0.0212	39.673	43.5724	10.2809	19.1577	18.5433	15.354	16.0115	28.1755	136.664	97.0295	91.7007	103.187
LOC110488579	PPARGC1B	protein_coding	OmyA14_Omy14q	peroxisome proliferator-activated receptor gamma coactivator 1-beta-like	P:regulation of nucleic acid-templated transcription; F:transcription coregulator activity; F:RNA binding; F:estrogen receptor binding	431.41	-0.903903	0.249343	-3.62515	0.000288798	0.0697857	0.0213	334.135	177.295	297.119	316.558	364.685	311.595	409.894	314.76	574.495	580.217	974.564	521.606
LOC110536498	EEF2	protein_coding	Omya11	elongation factor 2	P:translational elongation; F:translation elongation factor activity; F:GTPase activity; F:GTP binding; F:ribosome binding; C:ribonucleoprotein complex	167.303	1.99651	0.624761	3.19565	0.00139518	0.159733	0.0214	602.149	156.26	238.518	148.7	261.667	197.795	10.6743	94.9916	65.8012	42.1441	16.5842	172.357
LOC110505062	SCGN	protein_coding	Omya02	secretagogin-like	F:calcium ion binding	15.1732	-1.45322	0.464005	-3.13191	0.00173674	0.172763	0.0215	7.05299	7.51248	15.4214	8.21044	3.09055	7.2254	42.6972	16.1003	6.74884	26.4626	23.4129	18.1428
LOC110515382	GFER	protein_coding	NW_023493663.1	FAD-linked sulfhydryl oxidase ALR-like	P:animal organ development; P:oxidation-reduction process; F:flavin-linked sulfhydryl oxidase activity; C:cytoplasm	97.6985	0.926177	0.274594	3.3729	0.000743811	0.119282	0.0216	86.3991	79.6323	102.809	119.507	175.131	204.118	70.4505	59.571	72.55	102.91	44.8748	54.4285
LOC118964743		protein_coding	Omya05	Pol polyprotein	P:proteolysis; P:DNA integration; F:nucleic acid binding; F:aspartic-type endopeptidase activity; F:zinc ion binding; C:nucleus	10.8286	2.63914	0.832943	3.16846	0.00153251	0.166267	0.0216	13.2243	37.5624	24.6743	26.4559	7.21129	2.70952	12.8092	0.805014	2.53081	1.96019	0	0
LOC110527131		protein_coding	Omya01	transmembrane protein 229B-like	C:integral component of membrane	6568.51	0.715545	0.193144	3.70472	0.000211621	0.0590382	0.022	5430.8	7058.73	7688.09	7528.06	13663.3	7620.09	5372.38	5910.41	4195.25	4567.25	4786	5001.75
LOC110508391	ATF4	protein_coding	Omya13	cyclic AMP-dependent transcription factor ATF-4-like	P:regulation of transcription by RNA polymerase II; F:DNA-binding transcription factor activity; C:cytoplasm	516.389	-0.735678	0.216851	-3.39255	0.000692462	0.115774	0.0228	296.225	446.241	412.266	326.593	340.991	503.972	537.985	733.368	580.4	557.675	1044.8	416.151
LOC110496450	SOSTDC1	protein_coding	Omya18	sclerostin domain-containing protein 1-like	P:negative regulation of Wnt signaling pathway; P:negative regulation of BMP signaling pathway; F:BMP binding; C:extracellular space	18.6956	-7.63133	1.46328	-5.21524	1.83582e-07	0.000609474	0.0237	0	0	0	0	0	0	71.5179	0.805014	52.3035	3.92038	17.5597	78.2409
LOC110504299		protein_coding	OmyA31_Omy25p	uncharacterized protein LOC109905116 isoform X1	F:calcium ion binding	119.207	-0.843748	0.267768	-3.15104	0.00162692	0.170924	0.0237	90.8072	66.1098	97.669	133.192	53.5696	69.5445	256.183	140.072	158.598	120.552	151.209	92.982
LOC110521006	FETUB	protein_coding	OmyA30_Omy04p	fetuin-B-like	P:negative regulation of endopeptidase activity; F:cysteine-type endopeptidase inhibitor activity	12.0144	1.86577	0.553149	3.37301	0.000743517	0.119282	0.0242	7.05299	34.5574	4.11238	31.9295	17.5131	18.0635	4.26972	6.44011	1.68721	7.84077	3.90216	6.80356
si:cabz01068815.1		protein_coding	Omya26	uncharacterized protein LOC109880828	P:bile acid and bile salt transport; P:transmembrane transport; F:transmembrane transporter activity; F:protein heterodimerization activity; C:plasma membrane; C:integral component of membrane	1428.14	1.10232	0.315166	3.4976	0.000469472	0.0903672	0.0247	2041.84	1110.34	1523.64	3585.22	1772.95	1656.42	820.855	449.198	1047.76	764.475	651.66	1713.36
LOC110528566	NFATC2	protein_coding	Omya07	nuclear factor of activated T-cells, cytoplasmic 2-like isoform X1	P:regulation of transcription, DNA-templated; F:DNA binding; F:DNA-binding transcription factor activity	42.3875	-1.1216	0.325188	-3.44909	0.000562475	0.102042	0.0251	19.3957	30.0499	37.0114	26.4559	14.4226	33.4175	45.8995	44.2758	111.356	40.1839	65.3611	40.8214
LOC110494485	FAM107A	protein_coding	Omya17	protein FAM107B-like isoform X1		20.9029	1.77278	0.5008	3.5399	0.000400284	0.0841078	0.0257	14.9876	63.1048	27.7586	26.4559	10.3018	51.481	17.0789	9.66017	2.53081	5.88058	13.6576	7.93749
LOC110534114	PIK3R4	protein_coding	Omya03	phosphoinositide 3-kinase regulatory subunit 4 isoform X1	P:protein phosphorylation; F:protein kinase activity; F:ATP binding	91.37	-0.762585	0.246117	-3.09847	0.00194525	0.183961	0.0258	59.9504	84.1398	59.6295	87.578	62.8412	53.2873	181.463	141.682	90.2657	70.5669	119.991	85.0445
LOC118936521	RAC2	protein_coding	Omya13	ras-related C3 botulinum toxin substrate 2	P:small GTPase mediated signal transduction; F:GTPase activity; F:GTP binding	45.3123	-0.9679	0.312546	-3.09683	0.00195603	0.183961	0.0258	22.9222	45.0749	27.7586	21.8945	39.147	27.9984	85.3945	32.2006	43.8674	39.2038	93.6518	64.6338
slc26a6	SLC26A6	protein_coding	Omya16	solute carrier family 26 member 6-like	P:response to salt stress; P:anion homeostasis; P:sulfate transmembrane transport; F:secondary active sulfate transmembrane transporter activity; C:integral component of membrane	5.86253	-3.47951	0.945108	-3.6816	0.000231778	0.0605888	0.0261	0	0	0	0.912271	0	4.51587	4.26972	12.0752	3.37442	7.84077	28.2906	9.07141
ift22	IFT22	protein_coding	Omya10	intraflagellar transport protein 22 homolog		140.826	-1.77495	0.445268	-3.98627	6.71212e-05	0.032295	0.0263	49.3709	46.5774	43.18	43.789	157.618	41.546	434.444	153.758	192.342	325.392	146.331	55.5624
mrb	NR3C2	protein_coding	Omya10	mineralocorticoid receptor-like isoform X1	P:regulation of transcription, DNA-templated; F:DNA-binding transcription factor activity; F:zinc ion binding; F:sequence-specific DNA binding	271.516	-0.787496	0.251039	-3.13695	0.00170717	0.172763	0.0287	131.362	241.902	199.45	301.962	169.98	150.83	257.251	239.894	359.376	307.75	319.001	579.437
LOC110486381	MFAP4	protein_coding	Omya13	microfibril-associated glycoprotein 4-like	P:regulation of transcription, DNA-templated; P:Notch signaling pathway; P:multicellular organism development; P:cell differentiation; P:regulation of developmental process; F:calcium ion binding; F:signaling receptor activity; C:integral component of membrane	13582.4	0.684124	0.221426	3.08963	0.00200405	0.184246	0.0295	18460.3	25746.8	15697	19130.3	12161.3	9267.48	12605.3	8494.51	11654.4	8523.89	9061.79	12185.2
LOC110522043	TAF1A	protein_coding	OmyA04_Omy04q	TATA box-binding protein-associated factor RNA polymerase I subunit A	P:heart contraction	22.3748	3.01259	0.806771	3.73413	0.000188365	0.0560454	0.0301	23.8038	1.5025	6.16857	62.9467	64.9016	79.4794	12.8092	2.41504	8.43605	4.90048	0	1.13393
LOC110528588	PDE1B	protein_coding	Omya07	calcium/calmodulin-dependent 3',5'-cyclic nucleotide phosphodiesterase 1B	P:signal transduction; F:3',5'-cyclic-nucleotide phosphodiesterase activity; F:metal ion binding	9.06644	-2.06503	0.65677	-3.14422	0.00166533	0.172763	0.0301	3.52649	6.00999	7.19666	3.64908	0	0.903175	32.0229	7.24512	9.27965	3.92038	14.6331	20.4107
LOC110496224	MR1	protein_coding	Omya18	MHC class I heavy chain	C:integral component of membrane	3272.94	-1.00817	0.293173	-3.43882	0.000584254	0.104847	0.0314	2842.35	3132.7	1330.35	2020.68	1700.83	2015.89	7301.23	3191.07	3643.53	2115.05	3494.38	6487.19
LOC110489384	TAX1BP1	protein_coding	OmyA32_Omy14p	tax1-binding protein 1 homolog A-like		66.4016	-1.88595	0.578222	-3.26164	0.00110768	0.142535	0.0315	12.3427	15.025	71.9666	52.9117	8.24147	9.03175	98.2037	222.989	59.0523	20.582	134.624	91.8481
LOC110489709	ANKS6	protein_coding	Omya15	ankyrin repeat and SAM domain-containing protein 6		120.456	-0.944101	0.305597	-3.08937	0.00200584	0.184246	0.0324	53.779	120.2	59.6295	65.6835	97.8675	98.4461	107.811	218.159	167.877	125.452	73.1655	257.401
LOC110511221		protein_coding	Omya13	cytochrome P450 2K1 isoform X2	P:lipid hydroxylation; P:aflatoxin metabolic process; P:lauric acid metabolic process; P:oxidation-reduction process; F:iron ion binding; F:heme binding; F:aromatase activity; C:endoplasmic reticulum membrane	8350.36	1.56596	0.486373	3.21967	0.00128339	0.155819	0.0329	5764.05	9020.99	21175.7	4233.85	11803.9	22906.3	4344.44	1392.67	6886.34	1661.26	5119.63	5895.29
LOC110493692		protein_coding	Omya17	uncharacterized protein LOC110493692	P:protein ubiquitination; F:ubiquitin-protein transferase activity	381.474	-1.1514	0.372518	-3.09086	0.00199578	0.184246	0.0337	437.285	163.772	204.591	370.382	141.135	102.962	970.295	598.93	318.883	470.446	547.278	251.732
LOC110527418	CSRNP3	protein_coding	Omya07	cysteine/serine-rich nuclear protein 3-like isoform X1		183.74	-1.13298	0.310168	-3.65281	0.000259385	0.0652372	0.0343	160.455	69.1148	116.175	137.753	97.8675	107.478	276.465	243.919	227.773	145.054	123.894	498.928
LOC110493310	CD22	protein_coding	Omya13	B-cell receptor CD22-like	C:integral component of membrane	67.1184	-2.4698	0.744846	-3.31585	0.000913646	0.126129	0.0351	11.4611	30.0499	38.0395	14.5963	3.09055	26.1921	263.656	65.2061	84.3605	180.338	83.8964	4.53571
LOC110535599		protein_coding	Omya11	uncharacterized protein LOC110535599	C:integral component of membrane	29.9937	-2.35453	0.518175	-4.5439	5.5224e-06	0.00523823	0.0361	8.81623	15.025	5.14047	5.47363	10.3018	14.4508	40.5624	19.3203	11.8105	39.2038	122.918	66.9017
LOC110501889	CNTNAP5	protein_coding	Omya22	contactin-associated protein-like 5	C:integral component of membrane	14.1046	-3.25595	0.840526	-3.87371	0.000107191	0.0409038	0.0373	0.881623	3.00499	1.02809	10.035	1.03018	0	1.06743	16.9053	32.057	19.6019	15.6086	68.0356
LOC110508335	ARHGAP12	protein_coding	Omya28	rho GTPase-activating protein 12-like isoform X1	P:signal transduction; P:positive regulation of GTPase activity; F:GTPase activator activity	11.0686	-3.68623	0.996356	-3.69972	0.00021584	0.059078	0.0381	2.64487	0	0	3.64908	2.06037	0.903175	2.13486	0	36.275	32.3432	44.8748	7.93749
LOC110499533	SLIT1	protein_coding	Omya20	slit homolog 1 protein-like	F:calcium ion binding	9.06393	2.42821	0.756007	3.21189	0.00131867	0.157394	0.0383	9.69786	25.5424	33.9271	1.82454	5.15092	15.354	3.20229	0.805014	3.37442	0	1.95108	7.93749
LOC110494769	ARHGAP40	protein_coding	Omya17	rho GTPase-activating protein 40-like isoform X1	P:signal transduction	54.85	-2.0209	0.511991	-3.94714	7.9091e-05	0.0348623	0.0386	22.9222	27.0449	25.7024	22.8068	15.4528	16.2571	166.519	19.3203	89.4221	12.7412	72.1899	167.821
ptafr	PTAFR	protein_coding	OmyA25_Omy25q	platelet-activating factor receptor-like	P:chemotaxis; P:G protein-coupled receptor signaling pathway; F:platelet activating factor receptor activity; C:integral component of membrane	29.5971	-1.47773	0.457312	-3.23134	0.00123213	0.152066	0.0393	28.2119	16.5275	5.14047	16.4209	6.18111	20.773	97.1362	23.3454	21.0901	39.2038	38.046	43.0892
LOC110485727	NDE1	protein_coding	Omya13	nuclear distribution protein nudE homolog 1-like isoform X2	P:regulation of microtubule motor activity	447.601	-1.06964	0.31848	-3.35859	0.000783417	0.119812	0.0403	193.075	276.459	280.67	368.557	186.463	428.105	436.579	801.794	594.741	397.919	1133.58	273.276
LOC110509504	GATM	protein_coding	Omya26	glycine amidinotransferase, mitochondrial	F:amidinotransferase activity	275.329	2.44941	0.621827	3.93905	8.18048e-05	0.0348623	0.0406	824.318	999.16	171.692	66.5958	142.165	588.87	86.4619	140.877	36.275	60.7659	85.8475	100.919
LOC118941484	IFI27L2	protein_coding	Omya19	interferon alpha-inducible protein 27-like protein 2A		20.7596	-2.21955	0.583153	-3.80612	0.000141162	0.0468645	0.0413	4.40812	3.00499	2.05619	19.1577	12.3622	2.70952	25.6183	89.3565	17.7157	29.4029	19.5108	23.8125
LOC118936372	IL21R	protein_coding	Omya13	interleukin-21 receptor isoform X1	P:production of molecular mediator involved in inflammatory response; P:cytokine-mediated signaling pathway; F:cytokine receptor activity; C:integral component of membrane	17.6427	2.00574	0.654202	3.06593	0.00216991	0.189842	0.0439	26.4487	69.1148	20.5619	29.1927	2.06037	22.5794	10.6743	4.02507	14.3413	6.86067	5.85324	0
LOC118938261		lncRNA	Omya13			6.11348	-2.86413	0.868135	-3.29917	0.000969697	0.12981	0.0456	0.881623	6.00999	1.02809	0	0	1.80635	25.6183	18.5153	8.43605	3.92038	4.8777	2.26785

## Sheet: 60g Muscle
Title: Transcriptomic Profiles of Rainbow Trout (Oncorhynchus mykiss) Selectively Bred for High and Low Fillet Yield
Journal: Marine Biotechnology
Authors: Jamie Mankiewicz, Guangtu Gao, Timothy Leeds, Beth Cleveland
Corresponding Author: Beth Cleveland, USDA/ARS/NCCCWA, beth.cleveland@usda.gov
													HY						LY
Gene	Human_Symbol	Bio_type	Chr	Description	Go_name	baseMean	log2FoldChange	lfcSE	stat	pvalue	padj	ANOVA	MP49	MP50	MP53	MP54	MP55	MP57	MP51	MP52	MP56	MP58	MP59	MP60
LOC110529047	SSUH2	protein_coding	Omya07	protein SSUH2 homolog	F:heat shock protein binding; F:unfolded protein binding	213.805	-1.00095	0.137855	-7.26093	3.84449e-13	3.27999e-09	0.0001	150.081	159.421	128.881	128.399	125.284	164.15	379.059	304.236	271.125	235.316	265.763	253.945
slc35b2	SLC35B2	protein_coding	Omya08	adenosine 3'-phospho 5'-phosphosulfate transporter 1 isoform X1	P:transmembrane transport; C:integral component of membrane	103.684	0.767217	0.130116	5.89641	3.71488e-09	1.58471e-05	0.0001	144.721	124.224	135.254	124.257	133.958	121.247	85.4642	78.1307	62.2255	89.6996	69.241	75.7899
LOC110538616	PACSIN3	protein_coding	Omya12	protein kinase C and casein kinase substrate in neurons protein 3-like	P:cytoskeleton organization; P:phosphorylation; P:regulation of endocytosis; P:plasma membrane tubulation; F:phospholipid binding; F:cytoskeletal protein binding; F:kinase activity; C:cytoskeleton; C:plasma membrane	3980.57	-0.402959	0.0701995	-5.74019	9.45682e-09	2.68941e-05	0.0001	3214.95	3519.68	3374.99	3615.04	3300.76	3542.28	4151.55	4464.11	4358.01	5175.78	4725.7	4323.96
ssrp1b	SSRP1	protein_coding	Omya10	FACT complex subunit SSRP1 isoform X1	P:DNA replication; P:DNA repair; F:DNA binding; C:chromosome	1072.81	-0.589792	0.105254	-5.60352	2.10036e-08	4.88717e-05	0.0001	880.118	975.159	697.516	1014.76	732.431	840.335	1159.3	1265.48	1278.96	1388.6	1274.85	1366.19
srpx2	SRPX2	protein_coding	OmyA31_Omy25p	sushi repeat-containing protein SRPX2		371.408	0.553845	0.100684	5.50084	3.77978e-08	7.44181e-05	0.0001	427.731	398.552	451.792	433.242	528.121	411.307	290.578	285.296	271.125	341.324	286.128	331.704
LOC110497601	MAPRE3	protein_coding	Omya19	microtubule-associated protein RP/EB family member 3-like isoform X1	P:axon guidance; F:microtubule binding; F:hydrolase activity, acting on carbon-nitrogen (but not peptide) bonds; C:cytoplasm; C:microtubule	1466.74	-0.387981	0.0708859	-5.47331	4.41699e-08	8.07521e-05	0.0001	1255.32	1322.99	1242.07	1269.9	1245.13	1288.95	1431.78	1637.19	1726.76	1738.08	1612.91	1829.79
nocta	NOCT	protein_coding	OmyA14_Omy14q	nocturnin isoform X2	P:circadian regulation of gene expression; P:RNA phosphodiester bond hydrolysis, exonucleolytic; F:poly(A)-specific ribonuclease activity	82.8444	0.817206	0.153928	5.30901	1.1022e-07	0.000176317	0.0001	101.841	105.59	110.47	94.4351	117.574	103.526	41.2239	55.6386	72.226	73.3906	62.1133	56.1042
LOC110502692	COL21A1	protein_coding	Omya23	collagen alpha-1(XXI) chain-like isoform X1	C:collagen trimer	203.587	-0.610662	0.117013	-5.21874	1.80141e-07	0.000271219	0.0001	177.953	139.752	189.073	164.019	147.45	146.429	236.283	269.906	228.901	288.903	225.033	229.338
LOC110495786	KLHL41	protein_coding	Omya18	kelch-like protein 41b	P:skeletal muscle cell differentiation; P:sarcomere organization; P:skeletal muscle fiber development	20241.2	-0.352047	0.0683751	-5.14877	2.62202e-07	0.000353214	0.0001	17631.3	18777.5	16673.8	18037.9	15937.1	19646.7	22816.9	20812.4	24005.7	22619.4	22607.2	23328.5
ybx1	YBX3	protein_coding	Omya09	nuclease-sensitive element-binding protein 1-like isoform X1	F:nucleic acid binding	62835.2	-0.368575	0.0725743	-5.07858	3.80257e-07	0.000442395	0.0001	54970.4	54815.9	52803.7	63032.9	48073.5	55415.5	70006.3	67630.5	67482.4	75495.6	73779.4	70516.1
LOC110502329	RHOQ	protein_coding	Omya23	rho-related GTP-binding protein RhoQ	P:small GTPase mediated signal transduction; F:GTPase activity; F:GTP binding	337.255	0.552049	0.108648	5.08106	3.75337e-07	0.000442395	0.0001	420.227	425.467	449.668	355.374	384.526	371.202	235.278	233.208	275.57	294.727	277.982	323.83
LOC110485862	ACTC1	protein_coding	Omya13	actin, alpha skeletal muscle 2-like	P:nucleocytoplasmic transport; P:embryonic heart tube development; P:skeletal muscle fiber development; P:transmembrane transport; F:ATP binding; F:ATPase activity; F:structural constituent of nuclear pore; F:ATPase-coupled transmembrane transporter activity; C:cytoplasm; C:cytoskeleton; C:integral component of membrane	881122	-0.315133	0.0652837	-4.82713	1.38512e-06	0.00131304	0.0001	777409	862067	720630	848564	767668	735283	1.01465e+06	953566	984245	928960	1.03102e+06	949403
hsc70	HSPA8	protein_coding	Omya02	heat shock cognate 71 kDa protein-like	P:vesicle-mediated transport; P:cellular response to unfolded protein; P:protein refolding; P:chaperone cofactor-dependent protein refolding; F:ATP binding; F:ATPase activity; F:heat shock protein binding; F:protein folding chaperone; F:unfolded protein binding; F:misfolded protein binding; C:cytosol; C:plasma membrane	34715.6	-0.352516	0.0735935	-4.79005	1.66739e-06	0.00147162	0.0001	29601.3	32044.6	28202.3	34199.6	29230.7	29692.4	41166.6	40272.9	38474.2	40640.9	39243.4	33818
LOC110524215	TAX1BP3	protein_coding	Omya05	tax1-binding protein 3	P:convergent extension involved in axis elongation	426.53	0.413704	0.0868831	4.76162	1.92049e-06	0.00153609	0.0001	545.651	456.523	512.692	453.951	460.661	494.315	331.802	374.081	386.687	347.149	351.296	403.557
LOC110526176	DDB1	protein_coding	Omya06	DNA damage-binding protein 1	P:DNA repair; P:regulation of cell cycle process; P:negative regulation of apoptotic process; F:nucleic acid binding	1232.54	-0.318021	0.067529	-4.70939	2.48457e-06	0.00182191	0.0001	1009.83	1147	1107.53	1092.63	1097.68	1127.6	1322.18	1414.64	1220.06	1482.96	1375.66	1392.76
LOC110486769	GTF2F1	protein_coding	Omya13	general transcription factor IIF subunit 1 isoform X1	P:transcription initiation from RNA polymerase II promoter; P:positive regulation of transcription elongation from RNA polymerase II promoter; F:DNA binding	195.311	-0.544703	0.119193	-4.56993	4.87884e-06	0.0032019	0.0001	159.729	155.28	168.537	124.257	199.491	146.429	219.191	224.922	217.789	242.305	252.526	233.275
LOC110508795	GIGYF2	protein_coding	Omya28	GRB10-interacting GYF protein 2-like isoform X1		819.075	-0.297027	0.0681908	-4.35582	1.32568e-05	0.0057721	0.0001	665.716	811.597	737.88	740.57	718.939	734.943	901.899	935.201	843.378	936.604	883.841	918.338
LOC110518073	COPS7A	protein_coding	Omya03	COP9 signalosome complex subunit 7a	P:COP9 signalosome assembly; C:COP9 signalosome	930.799	-0.303367	0.0719612	-4.21571	2.48997e-05	0.00894667	0.0001	837.237	812.632	769.746	934.41	797.964	847.796	997.418	1109.22	982.274	989.025	1011.12	1080.74
LOC110532883	HDGFL2	protein_coding	Omya09	hepatoma-derived growth factor-related protein 2-like		239.842	-0.370547	0.0885403	-4.18506	2.85088e-05	0.00947641	0.0001	204.753	198.758	211.025	222.005	209.128	208.918	247.343	265.171	261.125	280.748	271.873	297.254
LOC110523836	PTPN11	protein_coding	Omya05	tyrosine-protein phosphatase non-receptor type 11	P:heart jogging; P:peptidyl-tyrosine dephosphorylation; P:embryonic viscerocranium morphogenesis; P:convergent extension involved in gastrulation; P:convergent extension involved in axis elongation; P:negative regulation of cell death; F:protein tyrosine phosphatase activity; C:cytoplasm	654.745	-0.276212	0.0662925	-4.16657	3.09216e-05	0.0101266	0.0001	587.46	595.24	607.582	626.253	556.069	580.12	746.052	675.949	727.816	735.071	678.155	741.166
gs01	GLUL	protein_coding	OmyA30_Omy04p	glutamine synthetase	P:glutamine biosynthetic process; P:response to food; F:glutamate-ammonia ligase activity; F:ATP binding	47.3286	0.730183	0.176485	4.13737	3.51302e-05	0.0110992	0.0001	50.3843	68.3232	53.8185	67.0986	53.9686	60.6235	34.1857	34.3302	36.6686	39.6076	30.5475	38.3871
LOC110485998	POMGNT2	protein_coding	Omya02	protein O-linked-mannose beta-1,4-N-acetylglucosaminyltransferase 2	F:transferase activity, transferring glycosyl groups; C:integral component of membrane	51.551	0.723689	0.175066	4.1338	3.56818e-05	0.0110992	0.0001	47.1683	66.2528	62.3161	67.0986	75.1705	67.1522	40.2185	33.1464	42.2244	41.9375	33.6023	42.3242
ccnd2a	CCND2	protein_coding	Omya02	G1/S-specific cyclin-D2-like isoform X1	C:host cell nucleus	482.136	0.329427	0.0817948	4.02748	5.63787e-05	0.0150314	0.0001	546.723	564.184	524.73	496.198	560.888	530.689	428.327	380	468.914	426.364	393.045	465.567
LOC110533670	EI24	protein_coding	Omya10	etoposide-induced protein 2.4 homolog	P:macroautophagy; C:integral component of membrane	783.777	-0.268896	0.0678723	-3.96179	7.43893e-05	0.0174678	0.0001	710.741	719.464	732.215	706.606	663.043	733.078	881.79	937.569	813.376	795.647	829.874	881.919
pfkfb2a	PFKFB2	protein_coding	Omya16	6-phosphofructo-2-kinase/fructose-2,6-bisphosphatase 2-like isoform X1	P:fructose metabolic process; P:fructose 2,6-bisphosphate metabolic process; P:carbohydrate phosphorylation; F:6-phosphofructo-2-kinase activity; F:ATP binding	36.7846	-0.742866	0.199917	-3.71588	0.000202499	0.0287942	0.0001	30.0162	30.0208	31.8662	20.7094	28.9117	23.3167	40.2185	53.271	42.2244	54.7517	43.7848	42.3242
rngtt	RNGTT	protein_coding	OmyA04_Omy04q	mRNA-capping enzyme	P:7-methylguanosine mRNA capping; P:peptidyl-tyrosine dephosphorylation; P:polynucleotide 5' dephosphorylation; F:mRNA guanylyltransferase activity; F:polynucleotide 5'-phosphatase activity; F:protein tyrosine phosphatase activity; F:GTP binding; F:protein tyrosine/serine/threonine phosphatase activity; C:host cell nucleus	270.864	-0.321592	0.0892034	-3.60515	0.000311972	0.0382054	0.0001	234.769	248.448	224.48	268.394	220.693	248.09	294.6	308.972	275.57	306.377	320.749	299.223
LOC110509963		protein_coding	ChrY	uncharacterized oxidoreductase Mvan_2161-like	P:oxidation-reduction process; F:oxidoreductase activity	12.4363	1.0205	0.324486	3.14498	0.001661	0.0922565	0.0001	18.2241	17.5984	15.579	16.5676	15.4196	16.788	6.03277	8.28659	8.88936	5.82465	10.1825	9.84285
LOC110490150	SLC6A2	protein_coding	Omya15	sodium- and chloride-dependent GABA transporter 2-like	P:transmembrane transport; F:symporter activity; C:integral component of membrane	12.4385	0.884122	0.325262	2.71818	0.00656415	0.177024	0.0001	19.2961	15.528	17.7034	14.0824	14.4559	15.8554	12.0655	5.919	10.0005	9.31944	8.146	6.88999
LOC110527484	DES	protein_coding	Omya07	desmin-like	P:muscle contraction; P:locomotory behavior; P:skeletal muscle organ development; C:intermediate filament	112.246	-1.13059	0.171054	-6.60955	3.85503e-11	2.46674e-07	0.0002	79.3285	64.1824	89.9335	61.2999	58.7872	68.0848	211.147	139.688	131.118	178.234	129.318	135.831
igf1	IGF1	protein_coding	Omya21	insulin-like growth factor I isoform X1	P:response to estradiol; P:hypotonic salinity response; P:response to starvation; P:negative regulation of release of cytochrome c from mitochondria; F:insulin-like growth factor receptor binding; F:hormone activity; F:growth factor activity; C:extracellular space	137.006	0.890273	0.153936	5.7834	7.32044e-09	2.41472e-05	0.0002	185.457	161.491	160.039	157.392	238.04	166.015	76.4151	105.358	100.005	79.2152	120.154	94.4913
LOC110496379	ST3GAL1	protein_coding	Omya18	CMP-N-acetylneuraminate-beta-galactosamide-alpha-2,3-sialyltransferase 1-like	P:protein glycosylation; P:sialylation; F:sialyltransferase activity; C:integral component of membrane	26.8257	-1.50605	0.263905	-5.70679	1.15127e-08	2.94669e-05	0.0002	19.2961	9.3168	12.0383	15.7392	12.5284	14.9227	41.2239	59.19	31.1128	39.6076	29.5293	37.4028
LOC110532526	TUBA8	protein_coding	Omya09	tubulin alpha-8 chain-like	P:cytoskeleton organization; P:microtubule-based process; F:GTPase activity; F:structural constituent of cytoskeleton; F:GTP binding; C:cytoplasm; C:microtubule	171.946	0.744508	0.14569	5.11023	3.21767e-07	0.000411782	0.0002	216.545	207.04	175.618	232.774	199.491	262.08	116.634	118.38	113.339	104.844	166.993	149.611
LOC110514005	NLRP7	protein_coding	Omya12	NLR family CARD domain-containing protein 3-like	F:ATP binding	231.276	0.525827	0.110135	4.7744	1.80247e-06	0.0015037	0.0002	242.274	272.258	298.834	255.969	249.605	318.04	176.961	197.694	158.897	200.368	202.632	201.778
LOC110493393	SLC25A23	protein_coding	Omya13	calcium-binding mitochondrial carrier protein SCaMC-3-like	P:ATP transport; P:transmembrane transport; F:ATP transmembrane transporter activity; F:calcium ion binding; C:integral component of membrane	78.2323	-0.775466	0.17049	-4.54847	5.40383e-06	0.00337344	0.0002	38.5922	80.7456	57.3592	60.4716	60.7147	48.4988	97.5297	95.8877	104.45	79.2152	110.989	104.334
LOC100135949	ACTC1	protein_coding	Omya23	actin, alpha skeletal muscle 2-like	P:nucleocytoplasmic transport; P:embryonic heart tube development; P:skeletal muscle fiber development; P:transmembrane transport; F:ATP binding; F:ATPase activity; F:structural constituent of nuclear pore; F:ATPase-coupled transmembrane transporter activity; C:cytoplasm; C:cytoskeleton; C:integral component of membrane	669890	-0.365304	0.0813961	-4.48798	7.19033e-06	0.0039433	0.0002	628828	658447	510159	608221	600165	507360	780852	729069	760499	719614	802078	733392
gmpr	GMPR	protein_coding	Omya18	GMP reductase 1	P:purine nucleobase metabolic process; P:purine nucleotide biosynthetic process; P:oxidation-reduction process; F:GMP reductase activity; F:IMP dehydrogenase activity; F:metal ion binding; C:GMP reductase complex	3929.59	-0.279501	0.0637987	-4.38098	1.18145e-05	0.00539987	0.0002	3765.96	3606.64	3532.9	3710.3	3342.2	3341.75	4065.08	4448.72	4183.55	4755.24	4098.46	4304.28
LOC100170202		protein_coding	Omya07	thymosin beta-11	P:heart looping; P:atrioventricular valve morphogenesis; P:regulation of cell migration; P:atrioventricular canal development; P:sequestering of actin monomers; F:actin monomer binding; C:cytoplasm; C:cytoskeleton	1233.41	0.302041	0.0719453	4.1982	2.69044e-05	0.00906075	0.0002	1364.66	1433.75	1477.88	1284.81	1308.74	1302.94	1121.09	1086.73	1181.17	969.222	1153.68	1116.18
LOC110535779	AGTPBP1	protein_coding	Omya11	cytosolic carboxypeptidase 1-like isoform X4	P:proteolysis; F:metallocarboxypeptidase activity; F:zinc ion binding	617.003	-0.275428	0.0736499	-3.73969	0.000184249	0.0273571	0.0002	564.948	613.874	517.649	575.722	525.23	554.005	656.566	634.516	707.815	686.144	719.903	647.659
LOC110494086	STAU1	protein_coding	Omya17	double-stranded RNA-binding protein Staufen homolog 1-like isoform X1	F:RNA binding	1642.59	-0.205055	0.0583588	-3.5137	0.000441904	0.0457917	0.0002	1545.83	1562.12	1421.23	1557.35	1530.4	1541.7	1867.14	1762.68	1744.54	1697.3	1838.96	1641.79
calhm2.1	CALHM2	protein_coding	Omya01	calcium homeostasis modulator protein 2	C:integral component of membrane	16.9114	0.897965	0.286339	3.13602	0.0017126	0.092282	0.0002	24.6562	26.9152	21.2441	22.3662	22.1657	14.9227	10.0546	13.0218	8.88936	11.6493	14.2555	12.7957
LOC110506360	DNAJA2	protein_coding	Omya26	dnaJ homolog subfamily A member 2	P:protein folding; P:response to heat; F:ATP binding; F:heat shock protein binding; F:metal ion binding; F:unfolded protein binding; C:cytosol	1605.08	-0.17238	0.0553563	-3.114	0.00184569	0.0964088	0.0002	1619.8	1429.61	1501.25	1504.33	1573.76	1427.92	1725.37	1729.53	1701.2	1668.18	1710.66	1669.35
cd2bp2	CD2BP2	protein_coding	Omya13	CD2 antigen cytoplasmic tail-binding protein 2-like	C:U5 snRNP	155.195	-0.303989	0.103245	-2.94434	0.00323648	0.125702	0.0002	144.721	139.752	138.087	144.966	128.175	137.102	156.852	194.143	167.787	171.245	175.139	164.376
impa2	IMPA2	protein_coding	Omya15	inositol monophosphatase 2	P:inositol biosynthetic process; P:phosphatidylinositol phosphorylation; P:inositol phosphate dephosphorylation; F:inositol monophosphate 1-phosphatase activity; F:metal ion binding; F:inositol monophosphate 3-phosphatase activity; F:inositol monophosphate 4-phosphatase activity	24.646	0.6906	0.23499	2.93884	0.00329439	0.126607	0.0002	33.2322	28.9856	33.2825	33.1351	26.0206	27.9801	22.1201	17.757	15.5564	19.8038	14.2555	23.6228
LOC110535781	GNAQ	protein_coding	Omya11	guanine nucleotide-binding protein G(q) subunit alpha	P:G protein-coupled receptor signaling pathway; F:G protein-coupled receptor binding; F:GTPase activity; F:GTP binding; F:G-protein beta/gamma-subunit complex binding	62.5992	0.434587	0.152796	2.84423	0.00445193	0.147202	0.0002	67.5364	72.464	65.1487	77.0391	75.1705	74.6135	47.2567	54.4548	54.4473	51.2569	46.8395	64.9628
LOC110526185	LUZP2	protein_coding	Omya06	leucine zipper protein 2-like isoform X1		82.7656	-1.41085	0.253772	-5.55953	2.70503e-08	5.76961e-05	0.0003	84.6885	35.1968	36.8232	26.5081	34.6941	55.0275	126.688	76.947	133.34	109.503	151.719	122.051
LOC110529055	RNF123	protein_coding	Omya07	E3 ubiquitin-protein ligase RNF123	F:ligase activity; F:metal ion binding	304.78	-0.537498	0.112629	-4.77231	1.82124e-06	0.0015037	0.0003	218.689	216.357	280.423	265.081	274.662	235.033	375.037	397.757	293.349	338.995	358.424	403.557
cmya5	CMYA5	protein_coding	Omya06	cardiomyopathy-associated protein 5-like		8812.16	-0.432353	0.0918175	-4.70883	2.49138e-06	0.00182191	0.0003	7644.48	7606.65	6641.63	9162.69	6969.66	6984.76	9499.6	10312.1	9859.41	9155.18	10994	10915.7
cwf19l2	CWF19L2	protein_coding	Omya27	CWF19-like protein 2		631.6	-0.384989	0.0854758	-4.50407	6.66648e-06	0.00386139	0.0003	563.876	530.023	507.027	581.521	533.904	570.793	668.632	625.046	746.706	832.925	719.903	698.842
shrprbck1r	SHARPIN	protein_coding	Omya15	ranBP-type and C3HC4-type zinc finger-containing protein 1-like isoform X1	P:embryonic cranial skeleton morphogenesis; P:otic vesicle morphogenesis; F:metal ion binding	2420.29	-0.334581	0.0750924	-4.45559	8.36617e-06	0.00419867	0.0003	2155.81	2237.07	2166.9	2278.87	1973.71	2032.29	2611.18	2954.76	2825.7	2379.95	2888.78	2538.47
LOC110533990	EHD1	protein_coding	Omya10	EH domain-containing protein 1-like	P:endocytosis; P:endocytic recycling; P:cilium assembly; P:protein localization to plasma membrane; F:calcium ion binding; F:GTP binding; C:early endosome; C:endocytic vesicle; C:intracellular membrane-bounded organelle; C:perinuclear region of cytoplasm; C:recycling endosome membrane	131.939	0.592139	0.134171	4.41333	1.01794e-05	0.00497302	0.0003	160.801	178.054	181.991	134.197	135.885	161.352	110.601	102.991	104.45	94.3593	90.6243	127.957
LOC110536498	EEF2	protein_coding	Omya11	elongation factor 2	P:translational elongation; F:translation elongation factor activity; F:GTPase activity; F:GTP binding; F:ribosome binding; C:ribonucleoprotein complex	42433.6	-0.311874	0.0714897	-4.3625	1.28585e-05	0.0057721	0.0003	39294.4	38505.3	36950.6	41347.6	36532.9	34557.2	46090.3	51038.3	42637.8	51373.4	45191	45684.6
LOC110503182	CHORDC1	protein_coding	Omya24	cysteine and histidine-rich domain-containing protein 1		211.172	0.662682	0.152617	4.34214	1.41104e-05	0.00592058	0.0003	262.642	243.272	235.102	285.79	280.444	247.157	190.032	99.4391	140.007	180.564	162.92	206.7
LOC110532716	IDH3G	protein_coding	Omya09	isocitrate dehydrogenase [NAD] subunit gamma, mitochondrial-like isoform X1	P:tricarboxylic acid cycle; F:magnesium ion binding; F:isocitrate dehydrogenase (NAD+) activity; F:NAD binding	91.9897	0.638122	0.153886	4.14671	3.37283e-05	0.010791	0.0003	112.561	113.872	94.1823	122.6	115.647	113.786	64.3495	61.5576	54.4473	92.0295	70.2593	88.5856
acot13	ACOT13	protein_coding	Omya18	acyl-coenzyme A thioesterase 13	F:palmitoyl-CoA hydrolase activity	300.862	-0.420069	0.102679	-4.09111	4.29314e-05	0.0122092	0.0003	308.738	222.568	250.681	246.857	282.371	234.1	313.704	349.221	366.686	315.696	360.461	359.264
LOC110500446	ACTN3	protein_coding	Omya21	alpha-actinin-3	F:actin binding; F:calcium ion binding	130385	-0.290846	0.0713869	-4.07422	4.61694e-05	0.0127065	0.0003	111886	130824	106898	127470	117593	109050	149234	150334	132858	145592	137990	144893
LOC110488948	CCNA2	protein_coding	OmyA14_Omy14q	cyclin-A2-like	P:retina development in camera-type eye; C:host cell nucleus	96.4281	0.56472	0.141887	3.98008	6.88915e-05	0.0169546	0.0003	109.345	102.485	118.967	103.547	125.284	131.506	93.5079	75.7632	64.4478	64.0711	85.533	82.6799
LOC110496837		protein_coding	Omya18	phosphatase and actin regulator 4A-like	P:regulation of phosphoprotein phosphatase activity; F:actin binding; F:protein phosphatase 1 binding; F:protein phosphatase regulator activity	1982.43	-0.27752	0.0700914	-3.9594	7.5139e-05	0.0174835	0.0003	1704.49	1849.9	1647.84	1988.11	1719.29	1843.89	2223.07	2341.55	2183.45	2105.03	2193.31	1989.24
pias2	PIAS2	protein_coding	Omya11	E3 SUMO-protein ligase PIAS2-like isoform X1	P:protein sumoylation; F:zinc ion binding; F:ligase activity; F:SUMO transferase activity	232.041	-0.37217	0.0990493	-3.75742	0.000171672	0.0273571	0.0003	190.817	194.618	214.566	185.557	196.6	230.369	242.316	293.582	276.681	241.14	251.508	266.741
LOC110515022	PPA1	protein_coding	Omya01	inorganic pyrophosphatase-like	P:phosphate-containing compound metabolic process; F:magnesium ion binding; F:inorganic diphosphatase activity; C:cytoplasm	43.8063	-0.695689	0.190287	-3.65601	0.000256173	0.0336249	0.0003	41.8083	25.88	26.9092	33.9635	30.8392	41.9701	53.2895	60.3738	54.4473	43.1024	56.0038	57.0885
rasa3	RASA3	protein_coding	NW_023493665.1	ras GTPase-activating protein 3 isoform X2	P:thrombocyte differentiation; P:nucleate erythrocyte differentiation; P:positive regulation of GTPase activity; P:negative regulation of Ras protein signal transduction; P:blood vessel lumenization; F:GTPase activator activity	169.287	-0.380837	0.110145	-3.45761	0.000544994	0.0522751	0.0003	157.585	153.21	163.58	123.428	151.305	133.372	169.923	202.43	191.121	185.224	196.522	203.747
aggf1	AGGF1	protein_coding	Omya05	angiogenic factor with G patch and FHA domains 1 isoform X1	F:nucleic acid binding	122.895	-0.403695	0.117935	-3.42302	0.000619292	0.0546578	0.0003	107.201	98.344	109.761	107.689	110.828	100.728	121.661	125.483	154.453	140.957	158.847	138.784
LOC110518820	UGDH	protein_coding	Omya10	UDP-glucose 6-dehydrogenase	P:atrioventricular valve formation; P:determination of left/right symmetry; P:positive regulation of smoothened signaling pathway; P:oxidation-reduction process; P:positive regulation of canonical Wnt signaling pathway; F:UDP-glucose 6-dehydrogenase activity; F:NAD binding	39.3424	0.639797	0.193935	3.29904	0.000970166	0.0693904	0.0003	42.8803	40.3728	47.4452	49.7027	53.0049	53.1621	28.1529	37.8816	31.1128	37.2778	27.4928	23.6228
LOC118938489		protein_coding	Omya13	stonustoxin subunit beta-like		65.8216	3.14723	0.358871	8.76981	1.78962e-18	2.29027e-14	0.0004	181.169	132.506	60.8999	155.735	65.5333	114.718	10.0546	4.7352	11.1117	11.6493	12.219	29.5285
LOC110503723	CKM	protein_coding	Omya24	creatine kinase M-type-like	P:phosphorylation; P:phosphocreatine biosynthetic process; F:creatine kinase activity; F:ATP binding	303962	-0.534055	0.109415	-4.881	1.0555e-06	0.00103906	0.0004	264201	308959	259789	231062	218488	207518	337997	337300	334114	398646	336996	412478
LOC110514691	UBA6	protein_coding	Omya10	ubiquitin-like modifier-activating enzyme 6	P:cellular protein modification process; F:ubiquitin-like modifier activating enzyme activity	123.022	-0.596644	0.135268	-4.41083	1.02977e-05	0.00497302	0.0004	81.4725	104.555	92.0579	96.0918	97.3362	116.584	170.928	155.078	113.339	138.627	151.719	158.47
LOC110531568	ACTN3	protein_coding	Omya09	alpha-actinin-3	F:actin binding; F:calcium ion binding	92785.1	-0.341845	0.0803505	-4.25442	2.09594e-05	0.00788905	0.0004	78011	93993.1	76233.2	87441.1	82172	73212.6	103005	94532.3	97492.9	112043	110297	104988
myl1	MYL1	protein_coding	Omya03	myosin light chain 1, skeletal muscle isoform-like	F:calcium ion binding; C:myofilament	165281	-0.30224	0.0718923	-4.20407	2.62161e-05	0.00894667	0.0004	149381	159357	133376	156039	151877	138160	200925	190786	184263	174558	179253	165401
LOC110538104	MSL1	protein_coding	Omya12	male-specific lethal 1-like 1	P:histone H4-K16 acetylation; C:MSL complex	317.239	-0.449617	0.109163	-4.11876	3.80923e-05	0.0112066	0.0004	299.09	244.307	279.714	312.298	218.766	253.686	395.146	397.757	354.463	376.272	358.424	316.94
LOC110509834	SMYD1	protein_coding	ChrY	histone-lysine N-methyltransferase Smyd1-like isoform X1	P:tetrahydrobiopterin biosynthetic process; P:methylation; P:oxidation-reduction process; F:sepiapterin reductase activity; F:methyltransferase activity	14173.3	-0.267364	0.0674642	-3.96305	7.39982e-05	0.0174678	0.0004	14074.4	13269.2	11811	13529.1	12510.1	11991.3	14976.3	16138.7	15728.6	14194.7	16438.6	15417.8
LOC110489211	MATR3	protein_coding	OmyA14_Omy14q	matrin-3-like isoform X1	F:RNA binding; F:zinc ion binding	685.293	-0.299504	0.0800539	-3.74128	0.000183083	0.0273571	0.0004	568.164	661.493	622.453	674.299	569.561	589.447	745.047	791.962	662.257	782.833	762.669	793.333
dennd11	DENND11	protein_coding	Omya02	protein LCHN	F:guanyl-nucleotide exchange factor activity	57.9509	-0.628831	0.168191	-3.73879	0.00018491	0.0273571	0.0004	45.0243	45.5488	40.3639	57.9864	40.4764	43.8354	85.4642	73.3956	65.559	59.4114	75.3505	62.9942
LOC110501456	SLC25A12	protein_coding	Omya22	calcium-binding mitochondrial carrier protein Aralar1-like isoform X2	P:ATP transport; P:transmembrane transport; F:ATP transmembrane transporter activity; F:calcium ion binding; C:integral component of membrane	7059.8	-0.216719	0.0582883	-3.71806	0.000200762	0.0287942	0.0004	6395.59	6511.41	6450.43	6783.58	6206.39	6836.46	7863.71	7733.76	7479.28	6804.35	8040.1	7612.46
ppil2	PPIL2	protein_coding	Omya11	RING-type E3 ubiquitin-protein ligase PPIL2	P:protein peptidyl-prolyl isomerization; P:protein folding; P:protein ubiquitination; F:peptidyl-prolyl cis-trans isomerase activity; F:ubiquitin-protein transferase activity	65.1183	-0.600666	0.16219	-3.70347	0.000212668	0.0299258	0.0004	40.7363	68.3232	52.4022	48.0459	45.2951	55.9601	76.4151	86.4173	72.226	66.401	85.533	83.6642
cmtr1	CMTR1	protein_coding	OmyA04_Omy04q	cap-specific mRNA (nucleoside-2'-O-)-methyltransferase 1	P:7-methylguanosine mRNA capping; P:mRNA methylation; F:nucleic acid binding; F:mRNA (nucleoside-2'-O-)-methyltransferase activity	517.081	-0.234837	0.0747053	-3.14351	0.00166934	0.0922565	0.0004	432.019	467.911	494.28	499.512	449.096	506.439	544.96	535.077	542.251	551.012	598.731	583.681
LOC110485693	GGA1	protein_coding	Omya13	ADP-ribosylation factor-binding protein GGA1-like isoform X1	P:intracellular protein transport; P:vesicle-mediated transport	174.53	-0.272633	0.100811	-2.70439	0.00684306	0.178572	0.0004	136.145	170.808	165.704	170.646	154.196	150.16	198.076	178.754	186.677	196.873	191.431	194.888
LOC110489167	CCNG1	protein_coding	OmyA14_Omy14q	cyclin-G1-like isoform X1	P:regulation of cell cycle; C:host cell nucleus	21077.5	-0.777634	0.120805	-6.4371	1.21774e-10	6.23361e-07	0.0005	15132.4	16471.1	15271.7	16027.5	15076.5	15204.4	27813.1	24386.3	19703.3	35481.4	24031.7	28330.7
LOC110496191	GAPDH	protein_coding	Omya18	glyceraldehyde-3-phosphate dehydrogenase-like	P:glucose metabolic process; P:glycolytic process; P:oxidation-reduction process; F:glyceraldehyde-3-phosphate dehydrogenase (NAD+) (phosphorylating) activity; F:NADP binding; F:NAD binding; C:cytoplasm	13793.8	0.698922	0.148864	4.69503	2.66565e-06	0.0018952	0.0005	17990.4	18112.9	15283.7	18790.9	18923.7	13326	7209.16	8581.36	10078.3	12736.2	12661.9	11831.1
LOC110496316	MEF2D	protein_coding	Omya18	myocyte-specific enhancer factor 2D homolog isoform X1	P:positive regulation of transcription by RNA polymerase II; F:RNA polymerase II transcription regulatory region sequence-specific DNA binding; F:protein dimerization activity	978.905	-0.333897	0.0841991	-3.96556	7.32232e-05	0.0174678	0.0005	904.774	913.047	878.799	921.156	719.903	858.055	1041.66	1252.46	1091.17	1046.11	1049.82	1069.92
LOC110527740	MYBPH	protein_coding	Omya07	myosin-binding protein H-like		150595	-0.266328	0.0681438	-3.90832	9.29404e-05	0.0196596	0.0005	146780	142742	129231	143799	131177	126678	164300	170232	172044	145158	172019	162981
dhrs7cb	DHRS7C	protein_coding	Omya20	dehydrogenase/reductase SDR family member 7C	P:oxidation-reduction process; F:oxidoreductase activity; C:integral component of membrane	17320.9	-0.250503	0.0649477	-3.85699	0.00011479	0.0220936	0.0005	16257	17195.7	14607.5	15682.8	15271.2	15914.1	17568.4	17289.4	19545.5	19230.7	20220.4	19067.6
trip12	TRIP12	protein_coding	Omya24	E3 ubiquitin-protein ligase TRIP12 isoform X1		3441.41	-0.273673	0.071971	-3.80254	0.00014322	0.0249369	0.0005	2817.23	3333.35	3056.32	3520.6	2938.4	3029.31	3707.14	3776.32	3616.86	3659.04	3733.92	4108.4
LOC110499095	ACO2	protein_coding	Omya20	aconitate hydratase, mitochondrial-like	P:tricarboxylic acid cycle; F:aconitate hydratase activity; F:metal ion binding; F:4 iron, 4 sulfur cluster binding	8343.08	-0.164054	0.0518044	-3.16679	0.00154129	0.0894544	0.0005	7497.62	8244.34	8171.91	7516.7	7935.31	7848.41	8565.53	8774.32	8491.56	9181.98	9293.57	8595.76
LOC110500343	MTM1	protein_coding	Omya21	myotubularin-like isoform X1	P:endosome to lysosome transport; P:peptidyl-tyrosine dephosphorylation; P:regulation of vacuole organization; P:intermediate filament organization; P:muscle cell cellular homeostasis; P:phosphatidylinositol dephosphorylation; P:mitochondrion distribution; F:phosphatidylinositol-3-phosphatase activity; F:protein tyrosine phosphatase activity; F:phosphatidylinositol-3,5-bisphosphate 3-phosphatase …	104.015	0.410223	0.130643	3.14002	0.00168934	0.0922565	0.0005	117.921	119.048	112.594	125.085	120.466	118.449	99.5407	78.1307	83.3377	76.8854	84.5148	112.208
LOC110490199	ARID1A	protein_coding	Omya02	AT-rich interactive domain-containing protein 1A-like isoform X1		376.412	-0.209209	0.077474	-2.70038	0.00692608	0.179141	0.0005	319.458	347.827	343.447	374.427	345.014	363.741	414.25	395.389	390.021	422.87	421.556	378.95
stau2	STAU2	protein_coding	Omya11	double-stranded RNA-binding protein Staufen homolog 2	F:RNA binding	4355.82	-0.492346	0.110459	-4.45727	8.30112e-06	0.00419867	0.0006	2864.4	3290.9	3347.37	4072.3	4132.45	4009.54	4911.68	4593.14	5040.27	5924.83	5458.84	4624.17
LOC110531992	HDHD5	protein_coding	Omya09	haloacid dehalogenase-like hydrolase domain-containing 5		79.2429	0.712852	0.163824	4.35134	1.3531e-05	0.0057721	0.0006	94.3366	124.224	89.9335	78.6959	87.699	116.584	68.3714	49.7196	68.8925	58.2465	60.0768	54.1357
LOC110494287		lncRNA	Omya17			26.9031	1.1497	0.26843	4.28305	1.8435e-05	0.00714916	0.0006	39.6643	42.4432	31.8662	27.3365	48.1862	32.6434	11.0601	28.4112	16.6675	17.4739	15.2738	11.8114
znf503	ZNF503	protein_coding	Omya23	zinc finger protein 503-like	P:hindbrain development; P:embryonic camera-type eye morphogenesis	300.567	-0.396901	0.101362	-3.91569	9.0145e-05	0.0193264	0.0006	229.409	258.8	281.839	280.82	266.952	237.831	364.982	281.744	380.02	354.139	323.804	346.468
sugt1	SUGT1	protein_coding	Omya28	protein SGT1 homolog isoform X1		1241.67	-0.267225	0.0714048	-3.74239	0.000182278	0.0273571	0.0006	1227.45	1110.77	1089.12	1114.17	1174.78	1046.45	1290.01	1361.37	1276.73	1506.25	1420.46	1282.52
LOC110493465	RBFOX2	protein_coding	Omya17	RNA binding protein fox-1 homolog 2-like isoform X1	F:RNA binding	314.892	0.358256	0.0957147	3.74296	0.000181868	0.0273571	0.0006	386.994	309.525	382.394	330.523	363.324	348.818	268.458	317.258	264.458	266.769	289.183	250.993
psme3ip1	PSME3IP1	protein_coding	Omya02	protein FAM192A-like isoform X3		1011.06	-0.27811	0.0755708	-3.68013	0.000233112	0.032078	0.0006	936.934	896.484	875.967	1028.02	859.643	885.103	1015.52	1220.5	1145.62	1082.22	1141.46	1045.31
COX1	COX1	protein_coding	Mit			295521	-0.232357	0.0635549	-3.656	0.000256177	0.0336249	0.0006	291166	282417	280440	251785	270016	254824	285553	332935	317652	322951	327828	328687
ogdha	OGDH	protein_coding	Omya06	2-oxoglutarate dehydrogenase, mitochondrial isoform X1	P:tricarboxylic acid cycle; F:oxoglutarate dehydrogenase (succinyl-transferring) activity; F:thiamine pyrophosphate binding	6086.1	-0.221028	0.0648094	-3.41044	0.000648593	0.0564517	0.0006	4895.86	5362.34	5725.29	5981.71	6034.85	5721.92	6642.08	6726.35	6369.22	6531.76	6344.72	6697.07
b4galt4	B4GALT4	protein_coding	ChrY	beta-1,4-galactosyltransferase 4-like	P:carbohydrate metabolic process; F:transferase activity, transferring glycosyl groups	82.6595	0.483584	0.142327	3.3977	0.000679549	0.0575929	0.0006	92.1926	118.013	90.6417	91.9499	100.227	85.8055	71.3878	59.19	70.0037	79.2152	71.2775	62.0099
LOC110537361	THOC2	protein_coding	Omya12	THO complex subunit 2-like	P:mRNA processing; P:mRNA export from nucleus; C:THO complex	668.309	-0.198416	0.0672821	-2.94902	0.00318779	0.125525	0.0006	593.892	653.212	618.913	639.508	628.349	600.639	755.101	678.317	676.702	768.854	698.52	707.701
LOC110508109	LHFPL1	protein_coding	Omya27	LHFPL tetraspan subfamily member 6 protein	C:integral component of membrane	33.7304	0.55229	0.204631	2.69895	0.00695576	0.179468	0.0006	39.6643	40.3728	36.8232	38.1054	47.2225	38.2394	30.1638	31.9626	31.1128	27.9583	24.438	18.7014
LOC110515254	NLRP7	protein_coding	Omya13	NACHT, LRR and PYD domains-containing protein 12-like		90.5088	3.08774	0.318405	9.69754	3.08856e-22	7.90516e-18	0.0007	232.625	134.576	80.7277	235.259	79.9892	208.918	15.0819	13.0218	14.4452	23.2986	27.4928	20.67
LOC110521805	PGM1	protein_coding	OmyA30_Omy04p	phosphoglucomutase-1	P:carbohydrate metabolic process; F:magnesium ion binding; F:phosphoglucomutase activity	65528	-0.441392	0.0980828	-4.5002	6.78893e-06	0.00386139	0.0007	52730.9	58310.8	52276.9	59591	47305.4	63273.2	75364.4	79907.6	79585.3	64321.6	86041.1	67628.2
tpm4a	TPM1	protein_coding	Omya01	tropomyosin alpha-1 chain-like isoform X1		377.601	0.431479	0.106542	4.04985	5.1251e-05	0.0138081	0.0007	405.219	429.608	475.869	361.173	468.37	462.604	349.901	285.296	293.349	313.366	307.512	378.95
cdk5rap2	CDK5RAP2	protein_coding	Omya05	myomegalin-like isoform X6	C:microtubule organizing center	1044.53	-0.343545	0.0860287	-3.99337	6.51399e-05	0.0163457	0.0007	850.101	925.469	917.747	1037.13	963.725	829.143	1272.91	1279.69	1191.17	1029.8	1155.71	1081.73
tax1bp1b	TAX1BP1	protein_coding	Omya02	tax1-binding protein 1 homolog B isoform X1		5296.65	-0.32729	0.0841795	-3.888	0.000101073	0.0206958	0.0007	4596.77	4997.95	3837.4	4940.44	5077.87	4742.62	6652.13	5909.53	5684.74	5717.48	5898.72	5504.12
LOC110538157	RND2	protein_coding	Omya12	rho-related GTP-binding protein RhoN-like	P:small GTPase mediated signal transduction; F:GTPase activity; F:GTP binding	118.678	-0.83091	0.218033	-3.81094	0.000138437	0.0242691	0.0007	41.8083	87.992	112.594	128.399	54.9323	84.8729	154.841	166.916	148.897	146.781	142.555	153.548
nsrp1	NSRP1	protein_coding	ChrY	nuclear speckle splicing regulatory protein 1		140.045	-0.482686	0.127737	-3.77874	0.000157624	0.0263685	0.0007	98.6246	150.104	106.221	124.257	110.828	111.92	161.879	151.526	172.231	143.286	184.303	165.36
iftap	IFTAP	protein_coding	Omya02	protein C11orf74 homolog	P:biological_process; F:molecular_function; C:cellular_component	582.012	-0.3198	0.0878622	-3.63979	0.000272862	0.0350951	0.0007	558.516	539.339	526.146	561.64	432.713	488.719	715.888	613.208	671.146	602.269	646.589	627.974
LOC110500223	SLC37A3	protein_coding	Omya21	sugar phosphate exchanger 3-like	P:transmembrane transport; F:transmembrane transporter activity; C:integral component of membrane	142.692	-0.45215	0.124846	-3.62166	0.000292723	0.0367267	0.0007	127.569	141.822	116.843	127.57	93.4813	116.584	179.978	150.343	158.897	164.255	186.34	148.627
LOC100136006	ACTC1	protein_coding	Omya17	actin, alpha skeletal muscle 2-like	P:nucleocytoplasmic transport; P:embryonic heart tube development; P:skeletal muscle fiber development; P:transmembrane transport; F:ATP binding; F:ATPase activity; F:structural constituent of nuclear pore; F:ATPase-coupled transmembrane transporter activity; C:cytoplasm; C:cytoskeleton; C:integral component of membrane	790300	-0.269443	0.0748077	-3.60181	0.000316007	0.0382905	0.0007	776027	779269	616013	770773	700916	657291	912210	852241	854288	840493	879630	844453
LOC110523859	HNRNPDL	protein_coding	Omya05	heterogeneous nuclear ribonucleoprotein D-like	F:poly(A) binding; F:poly(G) binding; F:sequence-specific double-stranded DNA binding; C:nucleoplasm	1801.06	-0.241052	0.067539	-3.56907	0.000358245	0.0398665	0.0007	1706.63	1729.82	1545.87	1699.83	1567.98	1657.35	1821.9	1946.17	1816.76	1988.54	2179.06	1952.82
LOC110525918	MRPL41	protein_coding	Omya06	39S ribosomal protein L41, mitochondrial-like	C:ribosome	128.557	-0.364997	0.118855	-3.07095	0.00213379	0.102659	0.0007	128.641	108.696	119.675	107.689	94.445	114.718	141.77	147.975	154.453	153.771	123.208	147.643
LOC110523351	SLC14A1	protein_coding	Omya05	urea transporter 2-like isoform X1	P:urea transmembrane transport; F:urea transmembrane transporter activity; C:plasma membrane; C:integral component of membrane	46.0387	-1.56718	0.316773	-4.94732	7.52421e-07	0.000802426	0.0008	20.3681	8.2816	31.1581	22.3662	15.4196	41.0374	77.4205	86.4173	85.5601	31.4531	62.1133	70.8685
tln1	TLN1	protein_coding	Omya05	talin-1 isoform X1	P:endocytosis; P:cytoskeleton organization; P:cell adhesion; F:structural constituent of cytoskeleton; F:clathrin binding; F:actin filament binding; C:ruffle; C:cytoskeleton; C:focal adhesion	1421.24	-0.429481	0.098657	-4.35327	1.34122e-05	0.0057721	0.0008	1063.43	1312.63	1193.92	1242.57	1364.63	1089.36	1406.64	1761.49	1454.52	1869.71	1581.34	1714.62
ckmb	CKM	protein_coding	Omya27	creatine kinase M-type-like	P:phosphorylation; P:phosphocreatine biosynthetic process; F:creatine kinase activity; F:ATP binding	897334	-0.429419	0.102086	-4.20643	2.5944e-05	0.00894667	0.0008	790246	856759	743441	888759	662370	647016	888910	936300	1.09206e+06	1.12978e+06	1.05817e+06	1.07419e+06
LOC110493599	MYOM2	protein_coding	Omya17	myomesin-2-like isoform X2		83658.5	-0.346754	0.0866029	-4.00395	6.22925e-05	0.015977	0.0008	67436.7	85664.9	68663.2	78750.5	74973	66430.3	98210.4	98906.4	85466.7	83484.7	97812.1	98102.7
slc25a21	SLC25A21	protein_coding	Omya19	mitochondrial 2-oxodicarboxylate carrier	P:ATP transport; P:transmembrane transport; F:ATP transmembrane transporter activity; C:integral component of membrane	79.9971	0.725366	0.181013	4.00725	6.14297e-05	0.015977	0.0008	116.849	84.8864	109.053	91.1215	102.155	95.1322	88.4806	49.7196	54.4473	40.7725	70.2593	57.0885
tpt1	TPT1	protein_coding	Omya22	translationally-controlled tumor protein homolog isoform X1	F:calcium ion binding; C:cytoplasm	2378.52	-0.356883	0.0920033	-3.87903	0.000104874	0.0213035	0.0008	2340.19	2143.9	1955.88	2351.76	1706.76	2017.36	2830.37	2720.37	2607.92	2495.28	2897.94	2474.49
LOC110501977	SUMO3	protein_coding	Omya22	small ubiquitin-related modifier 3		116.254	0.487179	0.133486	3.64967	0.000262578	0.0341152	0.0008	158.657	133.541	153.666	115.144	125.284	128.708	94.5134	94.7039	88.8936	82.71	109.971	109.256
uckl1b	UCKL1	protein_coding	Omya16	uridine-cytidine kinase-like 1 isoform X1	P:nucleoside metabolic process; P:phosphorylation; P:UMP salvage; P:CTP salvage; F:uridine kinase activity; F:ATP binding	1093.68	-0.294976	0.0827763	-3.56354	0.00036589	0.0405205	0.0008	979.814	971.018	1074.25	1032.16	814.348	1019.41	1143.21	1247.72	1123.39	1325.69	1189.32	1203.78
LOC110491269	RCSD1	protein_coding	Omya02	capZ-interacting protein-like		237.036	-0.404984	0.116614	-3.47285	0.000514972	0.0510761	0.0008	212.257	206.005	223.063	229.461	207.201	145.496	282.535	265.171	262.236	255.12	258.636	297.254
LOC110531786	DENND4C	protein_coding	Omya09	DENN domain-containing protein 4C-like isoform X1	P:signal transduction; F:hormone activity; C:extracellular region	548.671	-0.27788	0.0808983	-3.43493	0.000592717	0.0541666	0.0008	497.411	500.002	511.984	540.102	453.914	470.998	593.222	639.252	672.258	547.517	586.512	570.885
capzb	CAPZB	protein_coding	Omya17	F-actin-capping protein subunit beta isoform X1	P:neural crest cell migration; P:barbed-end actin filament capping; P:muscle cell development; F:actin binding; C:cytoplasm; C:F-actin capping protein complex	17819.3	-0.20156	0.0610506	-3.30152	0.00096161	0.0692451	0.0008	16471.4	17637.7	15565.6	17478.8	17275.7	15031.8	18540.7	19590.7	18652.1	18165.9	19656.3	19764.4
ireb2	IREB2	protein_coding	Omya02	iron-responsive element-binding protein 2	P:cellular iron ion homeostasis; P:negative regulation of translation; F:iron-responsive element binding; F:translation repressor activity; F:4 iron, 4 sulfur cluster binding; C:cytoplasm	943.951	-0.212723	0.0674217	-3.15511	0.00160436	0.0918844	0.0008	868.326	915.117	926.953	871.453	846.151	817.951	1046.69	961.245	992.274	1100.86	944.936	1035.47
LOC110533338	CPEB4	protein_coding	Omya10	cytoplasmic polyadenylation element-binding protein 4-like isoform X1	P:regulation of translation; F:mRNA 3'-UTR binding; F:translation regulator activity	95.0861	0.405966	0.133459	3.04187	0.00235115	0.108183	0.0008	121.137	108.696	108.345	99.4053	117.574	95.1322	77.4205	74.5794	86.6712	96.6892	84.5148	70.8685
m6pr	M6PR	protein_coding	Omya03	cation-dependent mannose-6-phosphate receptor-like	P:protein targeting to lysosome; F:protein domain specific binding; C:integral component of membrane	149.957	0.294867	0.108059	2.72877	0.00635719	0.175303	0.0008	152.225	150.104	174.202	183.071	168.652	162.284	133.726	118.38	133.34	142.121	143.573	137.8
LOC110533329	TCERG1	protein_coding	Omya10	transcription elongation regulator 1-like		420.728	-0.207555	0.0768961	-2.69917	0.0069513	0.179468	0.0008	410.579	403.728	376.021	414.189	361.397	377.731	448.436	459.314	454.468	436.849	486.724	419.305
ubap1	UBAP1	protein_coding	Omya17	ubiquitin-associated protein 1-like	P:ubiquitin-dependent protein catabolic process via the multivesicular body sorting pathway; F:ubiquitin binding; C:ESCRT I complex	414.74	-0.408331	0.101994	-4.00346	6.24225e-05	0.015977	0.0009	373.058	329.194	315.121	400.106	361.397	360.943	523.845	503.115	463.358	378.602	460.249	507.891
LOC118936879		lncRNA	Omya10			18.4876	-1.32324	0.336847	-3.92831	8.55466e-05	0.0187879	0.0009	3.21602	12.4224	11.3302	5.79864	17.347	13.0574	32.1748	29.595	33.3351	25.6285	16.292	21.6543
LOC110503344	CAPN5	protein_coding	Omya24	calpain-5-like isoform X1	P:proteolysis; F:calcium-dependent cysteine-type endopeptidase activity	621.507	-0.327254	0.0857125	-3.81804	0.000134515	0.0238128	0.0009	552.083	552.797	604.75	539.274	514.629	543.746	681.703	763.551	627.811	613.918	684.264	779.553
LOC110493059	TNNT3	protein_coding	Omya02	troponin T, fast skeletal muscle isoforms-like isoform X4	P:regulation of striated muscle contraction; C:troponin complex	364333	-0.269124	0.071599	-3.75876	0.000170756	0.0273571	0.0009	364375	333758	308975	344104	312454	319036	386297	394476	416087	351335	435753	405351
LOC110507608	TRIP12	protein_coding	Omya27	E3 ubiquitin-protein ligase TRIP12 isoform X1	P:protein ubiquitination; F:ubiquitin-protein transferase activity; F:zinc ion binding; F:ligase activity	2390.47	-0.336689	0.0903322	-3.72724	0.000193591	0.0282781	0.0009	1735.58	2276.41	2017.48	2503.36	2049.84	2092.91	2462.37	2597.26	2699.03	2668.85	2882.67	2699.89
si:ch73-347e22.4		protein_coding	Omya18	uncharacterized protein LOC109907622	F:DNA binding	78.1967	0.515616	0.152016	3.39185	0.000694236	0.0584344	0.0009	79.3285	81.7808	104.096	86.1513	104.082	96.0649	62.3386	62.7414	62.2255	69.8958	50.9125	78.7428
LOC110533249	DLAT	protein_coding	Omya10	dihydrolipoyllysine-residue acetyltransferase component of pyruvate dehydrogenase complex, mitochondrial	P:acetyl-CoA biosynthetic process from pyruvate; P:detection of light stimulus involved in visual perception; P:oxidation-reduction process; F:pyruvate dehydrogenase activity; F:dihydrolipoyllysine-residue acetyltransferase activity; C:mitochondrial matrix; C:pyruvate dehydrogenase complex	1706.23	-0.221076	0.0658973	-3.35486	0.000794053	0.0619628	0.0009	1581.21	1509.32	1707.32	1545.75	1533.29	1574.35	1671.08	1820.68	1932.32	2004.84	1828.78	1765.81
LOC110528073	CAPZB	protein_coding	Omya07	F-actin-capping protein subunit beta isoform X1	P:neural crest cell migration; P:barbed-end actin filament capping; P:muscle cell development; F:actin binding; C:cytoplasm; C:F-actin capping protein complex	14528.4	-0.20814	0.0627438	-3.31731	0.000908902	0.0672351	0.0009	14173	14230.9	12340.7	12979	14443.3	12730	14857.7	16052.3	15057.5	15113.8	16206.5	16156
LOC110524337	UBXN6	protein_coding	Omya05	UBX domain-containing protein 6-like		1112.9	-0.233102	0.0718507	-3.24426	0.00117757	0.0774804	0.0009	1050.57	1057.97	937.575	1146.47	975.29	971.841	1224.65	1276.14	1128.95	1198.71	1233.1	1153.58
LOC110497566	FRMD6	protein_coding	Omya19	FERM domain-containing protein 6-like	C:cytoskeleton	126.435	0.368089	0.12211	3.01441	0.00257477	0.113819	0.0009	135.073	142.858	133.13	144.966	159.015	139.9	129.705	104.174	117.784	117.658	89.606	103.35
LOC110531865	RCE1	protein_coding	Omya09	CAAX prenyl protease 2-like	P:CAAX-box protein processing; F:metalloendopeptidase activity; C:integral component of endoplasmic reticulum membrane	29.1393	0.669018	0.226068	2.95936	0.00308276	0.124062	0.0009	32.1602	34.1616	36.115	35.6202	41.4402	34.5087	16.0874	21.3084	30.0016	30.2882	17.3103	20.67
LOC110495815	MSL3	protein_coding	Omya18	male-specific lethal 3 homolog isoform X1	P:chromatin organization; P:regulation of transcription, DNA-templated	90.9701	-0.371854	0.133184	-2.79203	0.00523785	0.160606	0.0009	76.1125	90.0624	86.3928	75.3824	80.9529	67.1522	106.579	95.8877	87.7824	106.009	113.026	106.303
LOC110500756	PKM	protein_coding	Omya02	pyruvate kinase PKM-like	P:glycolytic process; P:cellular response to insulin stimulus; F:magnesium ion binding; F:pyruvate kinase activity; F:kinase activity; F:potassium ion binding; C:cytoplasm	360723	-0.487956	0.11097	-4.39718	1.09664e-05	0.00519787	0.001	305087	316391	252665	337550	259398	330679	427832	476832	451008	336373	457842	377014
ripor1	RIPOR1	protein_coding	Omya01	protein FAM65A isoform X1		351.453	-0.511611	0.121574	-4.20823	2.57374e-05	0.00894667	0.001	241.202	327.123	275.466	272.536	263.097	360.01	387.103	348.037	425.578	407.725	415.446	494.111
LOC110499273	ACTC1	protein_coding	Omya20	actin, alpha skeletal muscle 2-like	P:nucleocytoplasmic transport; P:embryonic heart tube development; P:skeletal muscle fiber development; P:transmembrane transport; F:ATP binding; F:ATPase activity; F:structural constituent of nuclear pore; F:ATPase-coupled transmembrane transporter activity; C:cytoplasm; C:cytoskeleton; C:integral component of membrane	502394	-0.285629	0.076218	-3.74753	0.000178583	0.0273571	0.001	472887	475825	419458	488428	456240	404102	610532	537894	570759	487111	563776	541716
LOC118944693		lncRNA	Omya27			116.225	0.502148	0.13396	3.7485	0.000177897	0.0273571	0.001	103.985	150.104	122.508	139.167	138.776	163.217	91.497	93.5201	100.005	89.6996	101.825	100.397
slka	SLK	protein_coding	Omya01	STE20-like serine/threonine-protein kinase isoform X1	P:protein phosphorylation; F:protein serine/threonine kinase activity; F:ATP binding	169.118	0.371224	0.114183	3.25114	0.00114945	0.0760212	0.001	184.385	193.582	208.901	204.609	172.507	179.072	134.732	142.056	172.231	159.595	123.208	154.533
LOC110507071	SIK3	protein_coding	Omya27	serine/threonine-protein kinase SIK3 homolog isoform X1	P:protein phosphorylation; F:protein serine/threonine kinase activity; F:ATP binding	323.728	-0.284885	0.0907025	-3.14087	0.00168445	0.0922565	0.001	264.786	291.927	269.801	322.239	307.428	294.723	363.977	355.14	384.465	350.644	308.53	371.075
top3b	TOP3B	protein_coding	Omya06	DNA topoisomerase 3-beta-1	P:DNA topological change; F:DNA binding; F:DNA topoisomerase type I (single strand cut, ATP-independent) activity	234.617	-0.294767	0.095338	-3.0918	0.00198944	0.0987695	0.001	219.761	208.075	217.398	217.863	201.419	199.591	242.316	252.149	280.015	242.305	296.311	238.197
LOC110503507	PPP1R37	protein_coding	Omya24	protein phosphatase 1 regulatory subunit 37-like		557.223	-0.240529	0.0791447	-3.0391	0.00237283	0.108645	0.001	468.467	543.48	498.529	581.521	480.899	491.517	585.178	622.678	620.033	571.981	587.53	634.864
LOC110494368	CCNL2	protein_coding	Omya17	cyclin-L2 isoform X1	P:regulation of cyclin-dependent protein serine/threonine kinase activity; P:regulation of transcription by RNA polymerase II; F:cyclin-dependent protein serine/threonine kinase regulator activity; C:host cell nucleus	50.9605	-0.494917	0.17487	-2.8302	0.00465185	0.150714	0.001	43.9523	31.056	52.4022	45.5608	35.6578	43.8354	57.3113	71.028	55.5585	57.0816	58.0403	60.0414
LOC110503541	CBL	protein_coding	Omya24	E3 ubiquitin-protein ligase CBL isoform X1	P:cell surface receptor signaling pathway; P:protein ubiquitination; P:regulation of signaling; P:definitive hemopoiesis; F:phosphotyrosine residue binding; F:ubiquitin-protein transferase activity; F:calcium ion binding; F:aspartyltransferase activity	79.7012	1.18063	0.227553	5.18835	2.12166e-07	0.000301688	0.0011	146.865	57.9712	106.929	97.7486	132.994	121.247	47.2567	37.8816	53.3361	60.5763	32.584	61.0256
LOC110489663	LNX2	protein_coding	Omya15	ligand of Numb protein X 2-like	F:metal ion binding	930.338	-0.471882	0.107623	-4.38458	1.1621e-05	0.00539987	0.0011	743.973	849.9	739.296	855.714	656.297	831.008	1133.15	1145.92	1010.05	1311.71	949.009	938.023
LOC100136741	IGF1	protein_coding	Omya15	insulin-like growth factor I isoform X1	P:hyperosmotic salinity response; P:response to growth hormone; P:positive regulation of cartilage development; P:negative regulation of release of cytochrome c from mitochondria; F:insulin-like growth factor receptor binding; F:hormone activity; F:growth factor activity; C:extracellular space	96.9339	0.654804	0.158479	4.1318	3.59926e-05	0.0110992	0.0011	114.705	121.118	123.924	80.3526	151.305	120.314	78.426	66.2928	83.3377	79.2152	74.3323	69.8842
LOC110522681	ITPR2	protein_coding	Omya01	inositol 1,4,5-trisphosphate receptor type 2-like isoform X2	P:inositol phosphate-mediated signaling; P:calcium ion transmembrane transport; F:inositol 1,4,5-trisphosphate-sensitive calcium-release channel activity; F:inositol 1,4,5 trisphosphate binding; C:integral component of membrane	70.8083	-0.711631	0.174577	-4.07631	4.57564e-05	0.0127065	0.0011	71.8245	45.5488	51.6941	52.1878	58.7872	42.9028	101.552	101.807	78.893	64.0711	97.752	82.6799
LOC110537171	SCARF2	protein_coding	Omya12	scavenger receptor class F member 2-like	P:endocytosis; P:heterophilic cell-cell adhesion via plasma membrane cell adhesion molecules; F:scavenger receptor activity	30.8266	0.942656	0.243254	3.8752	0.000106539	0.0214714	0.0011	42.8803	40.3728	36.115	24.8513	54.9323	44.7681	28.1529	18.9408	20.0011	19.8038	21.3833	17.7171
echdc1	ECHDC1	protein_coding	Omya02	ethylmalonyl-CoA decarboxylase	F:catalytic activity; C:integral component of membrane	193.122	-0.428403	0.116657	-3.67232	0.000240359	0.0327234	0.0011	169.377	151.139	145.876	196.325	158.051	167.88	237.289	209.532	243.346	181.729	212.814	244.103
LOC110526300	TRAPPC2L	protein_coding	Omya06	trafficking protein particle complex subunit 2-like protein	P:endoplasmic reticulum to Golgi vesicle-mediated transport; C:perinuclear region of cytoplasm	243.906	-0.386625	0.110016	-3.51425	0.000441003	0.0457917	0.0011	245.49	211.181	191.905	236.088	176.362	207.985	237.289	271.09	306.683	286.573	268.818	287.411
LOC110489195	PDGFRA	protein_coding	OmyA14_Omy14q	platelet-derived growth factor receptor-like protein		28.3694	-0.80492	0.232856	-3.45673	0.00054678	0.0522751	0.0011	22.5121	18.6336	23.3686	14.9108	21.2019	23.3167	36.1966	44.9844	37.7798	23.2986	41.7483	32.4814
LOC110494878	ZNF664	protein_coding	NW_023493686.1	zinc finger protein 664-like isoform X1		181.665	0.579616	0.140464	4.12643	3.6844e-05	0.0111664	0.0012	194.033	262.941	211.733	220.348	230.33	187.466	143.781	131.402	132.229	135.132	202.632	127.957
LOC110493006	MUC2	protein_coding	Omya02	mucin-2-like isoform X1		17349.6	-0.383764	0.0971847	-3.94881	7.85417e-05	0.0180172	0.0012	16861.6	15689.5	13086.4	17348.7	13998.1	13351.2	19693	21251.6	17549.8	17687.1	20130.8	21548
LOC110494743	TASOR	protein_coding	Omya17	protein TASOR-like isoform X1		248.698	-0.47093	0.120667	-3.90271	9.51202e-05	0.0197312	0.0012	159.729	230.85	232.269	203.781	210.092	212.649	336.83	330.28	255.569	283.078	256.599	272.647
LOC110534132	ACTN3	protein_coding	Omya10	alpha-actinin-3	F:actin binding; F:calcium ion binding	65856.6	-0.281937	0.0782609	-3.60252	0.000315142	0.0382905	0.0012	60184.6	65323.2	57299.7	62004.1	61328.6	50514.3	74617.3	72925.6	65743.5	67113.9	75489	77735.8
LOC110495666	TPM1	protein_coding	Omya02	tropomyosin alpha-1 chain isoform X2		1.18904e+06	-0.244247	0.0706012	-3.45952	0.00054113	0.0522751	0.0012	1.22016e+06	1.12228e+06	992652	1.14115e+06	1.02753e+06	1.02803e+06	1.29388e+06	1.26893e+06	1.37376e+06	1.17522e+06	1.32877e+06	1.29619e+06
kazald3	KAZALD1	protein_coding	Omya06	kazal-type serine protease inhibitor domain-containing protein 1-like	P:regulation of cell growth; F:insulin-like growth factor binding; C:extracellular region	200.654	0.340526	0.106142	3.2082	0.00133568	0.0831796	0.0012	232.625	196.688	240.767	195.497	247.677	231.302	157.857	190.592	174.454	181.729	188.376	170.281
LOC110489996	PNISR	protein_coding	Omya02	arginine/serine-rich protein PNISR-like isoform X1		1077.56	-0.218282	0.0694575	-3.14267	0.00167416	0.0922565	0.0012	1003.4	974.124	939.699	1087.66	953.124	1020.34	1140.19	1068.97	1124.5	1155.61	1281.98	1181.14
LOC110500043	BPGM	protein_coding	Omya02	bisphosphoglycerate mutase	P:glycolytic process; F:phosphoglycerate mutase activity	87.1899	0.445058	0.14217	3.13045	0.00174537	0.0932627	0.0012	113.633	91.0976	101.972	82.0094	99.2637	115.651	77.4205	82.8659	75.5595	61.7413	70.2593	74.8056
LOC110496816	CIC	protein_coding	Omya18	protein capicua homolog isoform X1	F:DNA binding	409.827	-0.251714	0.0833777	-3.01896	0.00253643	0.112513	0.0012	362.338	394.411	380.978	380.225	398.018	328.299	428.327	500.747	442.246	424.034	422.574	455.724
eno3	ENO3	protein_coding	Omya09	beta-enolase	P:glycolytic process; F:magnesium ion binding; F:actin binding; F:phosphopyruvate hydratase activity; C:phosphopyruvate hydratase complex	129819	-0.386795	0.0938154	-4.12294	3.74064e-05	0.0111664	0.0013	116348	97031.4	110976	120380	106338	124044	146412	146442	170666	122795	157893	138500
LOC110493682	NACA	protein_coding	Omya17	nascent polypeptide-associated complex subunit alpha, muscle-specific form-like		174.902	0.523311	0.133126	3.93094	8.4613e-05	0.0187879	0.0013	189.745	181.16	242.183	198.811	183.108	241.561	162.885	143.24	117.784	158.43	158.847	121.067
LOC110493826	MRPS28	protein_coding	Omya17	Mitochondrial 28S ribosomal protein S28	C:ribosome	55.4799	0.802338	0.208006	3.85728	0.000114655	0.0220936	0.0013	79.3285	56.936	60.8999	67.927	69.3882	89.5362	39.213	24.8598	27.7792	47.7621	51.9308	50.1985
LOC110535789	UBAP2	protein_coding	Omya11	ubiquitin-associated protein 2-like isoform X1		4733.76	-0.341735	0.0889667	-3.84116	0.000122455	0.0229526	0.0013	3877.45	4801.26	3872.81	4641.4	4013.91	3847.26	5443.57	5727.22	4643.58	5794.36	5053.58	5088.75
LOC110505984	NHLRC1	protein_coding	Omya02	E3 ubiquitin-protein ligase NHLRC1-like	F:ligase activity	404.624	-0.431396	0.117113	-3.68358	0.000229983	0.0319914	0.0013	358.05	414.08	315.83	355.374	255.387	370.27	470.556	411.962	504.471	424.034	473.486	501.985
dhdh.2	DHDH	protein_coding	Omya06	trans-1,2-dihydrobenzene-1,2-diol dehydrogenase-like	P:oxidation-reduction process; F:oxidoreductase activity	617.992	-0.242665	0.0763747	-3.1773	0.00148653	0.0876673	0.0013	574.596	547.621	553.764	559.983	542.577	618.359	631.43	599.002	707.815	737.401	673.063	670.298
LOC110530540	PIK3R3	protein_coding	Omya08	phosphatidylinositol 3-kinase regulatory subunit gamma-like	P:phosphorylation; F:kinase activity	86.7621	0.417425	0.140909	2.96237	0.00305278	0.123827	0.0013	93.2646	97.3088	100.556	84.4945	111.792	108.19	72.3932	63.9252	67.7813	88.5347	69.241	83.6642
LOC110521979	ASB2	protein_coding	OmyA04_Omy04q	ankyrin repeat and SOCS box protein 2-like isoform X1	P:protein ubiquitination; P:intracellular signal transduction	2189.07	-0.381	0.0914961	-4.16411	3.12563e-05	0.0101266	0.0014	2092.56	1976.2	1980.66	1869.65	1731.81	1759.01	2310.55	3022.24	2250.12	2261.13	2507.95	2506.97
LOC110485676	SLC44A2	protein_coding	Omya17	choline transporter-like protein 2 isoform X4	C:integral component of membrane	256.371	0.506952	0.129082	3.92736	8.58835e-05	0.0187879	0.0014	300.162	349.898	312.997	322.239	274.662	244.359	167.912	260.436	220.012	231.821	183.285	208.668
LOC110508859	RXRG	RXRG	Omya28	retinoic acid receptor RXR-gamma-A-like isoform X1	P:regulation of transcription, DNA-templated; P:steroid hormone mediated signaling pathway; F:DNA-binding transcription factor activity; F:steroid hormone receptor activity; F:zinc ion binding; F:sequence-specific DNA binding	1222.2	-0.405676	0.105911	-3.83036	0.000127958	0.0233935	0.0014	933.718	1048.66	910.665	1060.32	1005.17	1350.5	1407.65	1413.46	1350.07	1463.15	1519.23	1203.78
LOC110521435	SERF2	protein_coding	Omya01	Small EDRK-rich factor 2		3108.4	-0.330082	0.0902534	-3.65727	0.000254911	0.0336249	0.0014	3135.62	2589.04	2855.92	2893.52	2256.08	2796.14	3375.33	3189.16	3775.75	3237.34	3771.6	3425.31
LOC110523126	CCNI	protein_coding	Omya05	cyclin-I isoform X1	P:regulation of cell cycle	3967.64	-0.314216	0.0868004	-3.61998	0.000294625	0.036785	0.0014	3308.21	3826.1	3166.08	4225.55	3328.71	3368.8	4041.95	4256.94	4298	4719.13	4692.1	4380.07
LOC110525633	FGFR1	protein_coding	Omya06	fibroblast growth factor receptor 1-A-like isoform X1	P:positive regulation of cell population proliferation; P:fibroblast growth factor receptor signaling pathway; P:peptidyl-tyrosine phosphorylation; F:fibroblast growth factor-activated receptor activity; F:ATP binding; C:integral component of membrane	80.9384	0.470202	0.151607	3.10146	0.00192571	0.0977945	0.0014	86.8326	89.0272	91.3498	99.4053	104.082	93.2669	54.2949	73.3956	84.4489	50.092	70.2593	74.8056
LOC110538578	GAS7	protein_coding	Omya12	growth arrest-specific protein 7-like isoform X1		77.8951	0.422147	0.146769	2.87627	0.00402402	0.139726	0.0014	88.9766	85.9216	89.9335	85.3229	105.046	81.1422	69.3768	52.0872	64.4478	59.4114	74.3323	78.7428
tamm41	TAMM41	protein_coding	Omya07	phosphatidate cytidylyltransferase, mitochondrial	P:CDP-diacylglycerol biosynthetic process; P:cardiolipin biosynthetic process; F:phosphatidate cytidylyltransferase activity; C:mitochondrial inner membrane	577.049	-0.457476	0.116869	-3.91445	9.061e-05	0.0193264	0.0015	435.235	403.728	512.692	491.228	621.603	452.344	589.2	681.868	576.697	716.432	726.012	717.543
LOC110492247	SDHB	protein_coding	Omya16	succinate dehydrogenase [ubiquinone] iron-sulfur subunit, mitochondrial-like	P:tricarboxylic acid cycle; P:electron transport chain; F:succinate dehydrogenase (ubiquinone) activity; F:electron transfer activity; F:metal ion binding; F:2 iron, 2 sulfur cluster binding; F:3 iron, 4 sulfur cluster binding; F:4 iron, 4 sulfur cluster binding; C:mitochondrial inner membrane	218.68	-0.582839	0.148847	-3.91568	9.0149e-05	0.0193264	0.0015	202.609	112.837	183.408	207.923	177.325	166.015	297.617	233.208	308.905	220.172	246.417	267.725
LOC110529676	MGAT2	protein_coding	Omya08	alpha-1,6-mannosyl-glycoprotein 2-beta-N-acetylglucosaminyltransferase-like	P:oligosaccharide biosynthetic process; F:alpha-1,6-mannosylglycoprotein 2-beta-N-acetylglucosaminyltransferase activity; C:Golgi stack; C:integral component of membrane	144.379	0.50964	0.132085	3.85842	0.000114122	0.0220936	0.0015	160.801	165.632	162.872	218.692	169.616	138.968	103.563	125.483	118.895	133.967	112.008	122.051
LOC110537471	AUTS2	protein_coding	Omya12	autism susceptibility gene 2 protein-like isoform X1		628.228	-0.338587	0.0945287	-3.58184	0.000341177	0.0391589	0.0015	513.491	516.565	578.549	667.672	532.94	518.564	803.364	660.56	690.036	641.876	729.067	686.046
zgc:136908	VCP	protein_coding	Omya17	transitional endoplasmic reticulum ATPase	F:ATP binding; F:hydrolase activity	5514.49	-0.296576	0.0848041	-3.49719	0.000470194	0.0475677	0.0015	5242.11	5090.08	5362.02	5098.66	4030.3	4874.13	5615.5	6186.53	6409.23	5559.05	6614.55	6091.74
LOC100379111	CEBPA	protein_coding	Omya06	CCAAT/enhancer-binding protein alpha	P:regulation of transcription, DNA-templated; P:response to growth hormone; F:DNA binding; F:DNA-binding transcription factor activity	29.62	0.897171	0.258412	3.47187	0.000516848	0.0510761	0.0015	30.0162	40.3728	48.8615	37.277	33.7304	41.0374	27.1475	22.4922	18.8899	9.31944	30.5475	15.7486
LOC110522636	TGFB3	protein_coding	OmyA04_Omy04q	transforming growth factor beta-3-like	P:signal transduction; P:positive regulation of cell division; F:transforming growth factor beta receptor binding; F:growth factor activity; C:extracellular space	31.4184	0.850683	0.247411	3.43834	0.000585285	0.0540058	0.0015	37.5202	37.2672	38.9476	35.6202	52.0411	41.9701	18.0983	16.5732	22.2234	12.8142	28.511	35.4342
LOC110531966	QRICH1	protein_coding	Omya09	glutamine-rich protein 1-like		24.03	-0.881131	0.259793	-3.39167	0.000694682	0.0584344	0.0015	20.3681	11.3872	19.1197	20.7094	13.4921	15.8554	35.1911	29.595	32.2239	39.6076	18.3285	32.4814
LOC110508676	EXOC3	protein_coding	Omya28	exocyst complex component 3	P:exocytosis; C:exocyst	248.312	-0.335418	0.1023	-3.27876	0.00104263	0.0729132	0.0015	240.13	196.688	215.982	212.065	202.382	250.888	291.584	245.046	250.013	306.377	285.11	283.474
LOC110503161	APBB1	protein_coding	Omya24	amyloid-beta A4 precursor protein-binding family B member 1-like isoform X1	F:amyloid-beta binding	140.035	-0.386543	0.120126	-3.2178	0.00129178	0.0815897	0.0015	141.505	127.33	111.886	109.346	112.756	126.843	139.759	139.688	166.675	180.564	154.774	169.297
cilp	CILP	protein_coding	Omya06	cartilage intermediate layer protein 1-like isoform X2		1041.34	0.445491	0.105512	4.2222	2.41935e-05	0.00884617	0.0016	1132.04	1160.46	1278.19	1082.69	1488.96	1062.31	788.282	1008.6	796.709	845.739	906.243	945.897
LOC110509821	AK1	protein_coding	ChrY	adenylate kinase isoenzyme 1	P:nucleoside diphosphate phosphorylation; P:ADP biosynthetic process; P:nucleoside triphosphate biosynthetic process; P:AMP metabolic process; P:ATP metabolic process; P:nucleoside monophosphate phosphorylation; P:regulation of catalytic activity; F:adenylate kinase activity; F:nucleoside diphosphate kinase activity; F:ATP binding; F:GTPase regulator activity; C:cytoplasm	102682	-0.309742	0.0802268	-3.86083	0.000113001	0.0220936	0.0016	93708.4	102179	87139.2	93210.7	83826.7	90147.1	103063	108641	114910	110414	134215	110733
LOC110526727	ZNF518A	protein_coding	Omya01	zinc finger protein 518A-like		34.81	0.836011	0.230332	3.62958	0.000283877	0.0361485	0.0016	35.3762	45.5488	47.4452	32.3067	52.0411	55.0275	26.142	17.757	20.0011	36.1128	22.4015	27.56
spc25	SPC25	protein_coding	Omya22	kinetochore protein Spc25		65.273	0.591512	0.169531	3.48911	0.000484631	0.0488352	0.0016	99.6966	68.3232	78.6033	64.6135	74.2068	85.8055	59.3222	60.3738	56.6697	39.6076	46.8395	49.2142
LOC110497325	PAPSS1	protein_coding	Omya19	bifunctional 3'-phosphoadenosine 5'-phosphosulfate synthase 1	P:sulfate assimilation; P:phosphorylation; F:adenylylsulfate kinase activity; F:sulfate adenylyltransferase (ATP) activity; F:ATP binding	43.8911	0.658814	0.209855	3.13937	0.00169309	0.0922565	0.0016	56.8164	59.0064	46.029	48.0459	62.6421	50.3641	17.0928	34.3302	37.7798	32.618	37.6753	44.2928
LOC100136752	CST3	protein_coding	Omya23	cystatin precursor	P:negative regulation of endopeptidase activity; F:cysteine-type endopeptidase inhibitor activity; C:extracellular region	4778.92	-0.194688	0.0654491	-2.97466	0.00293318	0.121284	0.0016	4833.68	4534.18	4452.06	4509.69	3848.15	4564.48	4766.89	5114.01	5128.05	5171.12	5199.19	5225.57
si:ch211-154o6.3	PAFAH1B2	protein_coding	Omya02	platelet-activating factor acetylhydrolase IB subunit alpha-like isoform X1	F:hydrolase activity	517.772	-0.21439	0.0761834	-2.81413	0.00489091	0.154138	0.0016	494.195	533.128	463.83	468.033	458.733	459.806	542.949	516.136	595.587	570.816	583.457	526.592
LOC110491501	SNX11	protein_coding	Omya16	sorting nexin-11 isoform X1	P:intracellular protein transport; F:phosphatidylinositol binding	96.4802	-0.368048	0.133459	-2.75776	0.00581983	0.169271	0.0016	94.3366	81.7808	77.187	90.2932	94.445	68.0848	99.5407	95.8877	112.228	117.658	116.081	110.24
LOC110491067	HSPG2	protein_coding	Omya16	basement membrane-specific heparan sulfate proteoglycan core protein isoform X1		1768.01	0.877043	0.182022	4.81835	1.44753e-06	0.00132319	0.0017	1661.61	2562.12	2031.65	2985.47	2595.31	1898.91	961.221	1415.82	1368.96	1775.35	971.411	988.222
myom1b	MYOM1	protein_coding	Omya15	myomesin-1-like isoform X1		27104.9	-0.325632	0.0848376	-3.83829	0.000123893	0.0229785	0.0017	23262.5	26222.7	23979	23859.8	25329.6	21700.4	32148.6	34720.8	28341.5	25524.8	30212.5	29956.7
LOC110489515	GYG1	protein_coding	Omya15	glycogenin-1-like isoform X1	F:transferase activity, transferring glycosyl groups	4597.22	-0.324328	0.0881287	-3.68017	0.000233079	0.032078	0.0017	4524.94	3581.79	3790.66	4358.09	3849.12	4391.01	4505.47	5655.01	5480.29	4874.07	4818.36	5337.78
myf6	MYF6	protein_coding	Omya15	myogenic factor 6	P:regulation of transcription, DNA-templated; P:skeletal muscle tissue development; F:DNA binding; F:protein dimerization activity	223.598	-0.374069	0.110341	-3.39012	0.00069861	0.0584344	0.0017	183.313	184.266	184.116	183.071	192.745	240.629	250.36	243.863	266.681	292.397	239.289	222.448
LOC110509478	DLAT	protein_coding	ChrY	dihydrolipoyllysine-residue acetyltransferase component of pyruvate dehydrogenase complex, mitochondrial	P:acetyl-CoA biosynthetic process from pyruvate; P:detection of light stimulus involved in visual perception; P:oxidation-reduction process; F:pyruvate dehydrogenase activity; F:dihydrolipoyllysine-residue acetyltransferase activity; C:mitochondrial matrix; C:pyruvate dehydrogenase complex	1474.81	-0.258206	0.0775536	-3.32939	0.000870374	0.0657145	0.0017	1289.62	1199.8	1489.21	1310.49	1440.77	1326.26	1582.6	1567.35	1520.08	1825.45	1601.71	1544.34
LOC110493737	FBXO48	protein_coding	Omya17	F-box only protein 48		56.6512	-0.50914	0.167099	-3.04694	0.00231181	0.107194	0.0017	49.3123	45.5488	50.2778	50.531	41.4402	42.9028	78.426	74.5794	75.5595	58.2465	52.949	60.0414
gnpi	GNPDA1	protein_coding	OmyA14_Omy14q	glucosamine-6-phosphate isomerase 1	P:carbohydrate metabolic process; P:N-acetylglucosamine metabolic process; F:glucosamine-6-phosphate deaminase activity; C:cytoplasm	43.1401	0.524321	0.18634	2.8138	0.00489603	0.154138	0.0017	48.2403	39.3376	60.8999	52.1878	45.2951	58.7581	40.2185	37.8816	32.2239	32.618	33.6023	36.4185
midn	MIDN	protein_coding	Omya05	midnolin-like		722.211	-1.30742	0.283438	-4.61272	3.97427e-06	0.00267688	0.0018	335.538	183.23	281.839	839.975	436.567	415.97	847.604	1242.99	1265.62	926.119	1276.89	614.194
myom2a	MYOM2	protein_coding	Omya13	myomesin-2-like isoform X2		54629.3	-0.320679	0.0857362	-3.74029	0.000183806	0.0273571	0.0018	47419.1	54017.8	44264.3	50491.3	50414.4	44892.2	61478.9	62434.8	56953	50996	67804.3	64386
LOC110521345	DLD	protein_coding	OmyA30_Omy04p	dihydrolipoyl dehydrogenase, mitochondrial-like	P:cell redox homeostasis; P:oxidation-reduction process; P:heart contraction; F:dihydrolipoyl dehydrogenase activity; F:flavin adenine dinucleotide binding	3509.26	-0.289253	0.0818899	-3.53222	0.000412092	0.0438467	0.0018	3348.95	2824.03	3239.73	3451.85	3217.88	2868.89	3694.06	3571.52	3480.18	4194.91	4171.77	4047.38
LOC110509724	TESK2	protein_coding	ChrY	dual specificity testis-specific protein kinase 2-like isoform X2	P:protein phosphorylation; F:protein kinase activity; F:ATP binding	101.018	-0.521415	0.152008	-3.43018	0.000603179	0.0542917	0.0018	78.2565	69.3584	77.187	106.032	67.4607	98.8629	109.595	132.586	110.006	106.009	117.099	139.768
LOC110501785	MYL1	protein_coding	Omya22	myosin light chain 1, skeletal muscle isoform-like	F:calcium ion binding; C:myofilament	378803	-0.276282	0.0822546	-3.35886	0.000782656	0.0616372	0.0018	355773	373330	304284	396847	304159	321461	435442	396926	405315	400861	432326	418910
pum2	PUM2	protein_coding	Omya08	pumilio homolog 2 isoform X1	F:RNA binding	341.458	-0.305266	0.0938322	-3.25332	0.00114067	0.0756358	0.0018	286.226	309.525	293.169	346.262	286.226	310.579	347.89	433.271	368.908	335.5	395.081	384.855
LOC110524193	NMRK2	protein_coding	Omya05	nicotinamide riboside kinase 2-like	P:phosphorylation; F:kinase activity	88.9465	0.514866	0.158467	3.24905	0.00115792	0.0763842	0.0018	113.633	90.0624	106.221	104.376	117.574	96.9976	87.4751	43.8006	71.1149	76.8854	81.46	77.7585
LOC110502332	MCFD2	protein_coding	Omya23	multiple coagulation factor deficiency protein 2 homolog	F:calcium ion binding; C:integral component of membrane	174.937	0.362267	0.112306	3.22572	0.00125656	0.0802034	0.0018	197.249	239.131	190.489	195.497	172.507	186.534	140.765	139.688	166.675	156.101	165.975	148.627
LOC110519977	COPS8	protein_coding	Omya03	COP9 signalosome complex subunit 8	P:protein deneddylation; P:COP9 signalosome assembly; C:cytoplasm; C:COP9 signalosome	1447.47	-0.257164	0.0818172	-3.14316	0.00167135	0.0922565	0.0018	1282.12	1459.63	1097.61	1448	1284.65	1342.11	1568.52	1607.6	1561.19	1668.18	1586.43	1463.63
asb6	ASB6	protein_coding	Omya06	ankyrin repeat and SOCS box protein 6 isoform X1	P:protein ubiquitination; P:intracellular signal transduction	236.021	-0.285099	0.0965857	-2.95177	0.00315958	0.125185	0.0018	235.841	214.287	209.609	204.609	212.019	200.524	263.431	249.782	254.458	301.717	257.617	228.354
pvalb1	PVALB	protein_coding	Omya13	parvalbumin beta 1	F:calcium ion binding; C:sarcoplasm	431374	-0.708132	0.157913	-4.48431	7.31508e-06	0.0039433	0.0019	320056	404420	320775	267465	239801	412975	550741	674896	555733	429350	588056	412223
LOC110534153	PHKA1	protein_coding	Omya10	phosphorylase b kinase regulatory subunit alpha, skeletal muscle isoform-like	P:glycogen metabolic process; P:phosphorylation; F:calmodulin binding; F:kinase activity; C:plasma membrane	16021.5	-0.392469	0.099649	-3.93851	8.19875e-05	0.0184076	0.0019	12756.9	13893.4	15316.3	13558.9	12382.9	15224	17106.9	20093.8	19087.7	14166.7	19607.4	19062.6
LOC110497483	TNIP2	protein_coding	Omya19	TNFAIP3-interacting protein 2-like	F:K63-linked polyubiquitin modification-dependent protein binding	116.725	0.505752	0.142229	3.5559	0.000376687	0.0410268	0.0019	172.593	141.822	115.426	122.6	137.813	133.372	109.595	79.3145	113.339	90.8645	85.533	98.4285
herpud2	HERPUD2	protein_coding	Omya02	homocysteine-responsive endoplasmic reticulum-resident ubiquitin-like domain member 2 protein isoform X1	C:integral component of membrane	959.213	-0.359539	0.103392	-3.47743	0.000506237	0.0506138	0.0019	812.581	974.124	753.459	987.426	681.354	832.873	1123.1	1155.39	1006.72	1122.99	1075.27	985.269
LOC101268938	CD34	protein_coding	Omya07	hematopoietic progenitor cell antigen CD34 isoform X1	P:cell adhesion; C:integral component of membrane	33.8477	0.91662	0.270725	3.38579	0.000709724	0.0586953	0.0019	47.1683	36.232	41.7801	53.8445	45.2951	41.0374	10.0546	28.4112	35.5574	13.9792	19.3468	33.4657
LOC110531398	GLRX3	protein_coding	Omya01	glutaredoxin-3	P:electron transport chain; F:electron transfer activity; F:protein disulfide oxidoreductase activity	168.396	-0.421139	0.126942	-3.31758	0.000907996	0.0672351	0.0019	155.441	158.386	131.714	175.616	118.538	124.978	183.999	181.121	210.011	167.75	200.595	212.605
LOC110534492	FBXO8	protein_coding	Omya10	F-box only protein 8-like	P:regulation of ARF protein signal transduction	92.3006	-0.352658	0.134484	-2.62231	0.0087337	0.199233	0.0019	90.0486	90.0624	73.6463	85.3229	82.8803	65.2868	98.5352	114.829	110.006	90.8645	100.807	105.318
atf3	ATF3	protein_coding	Omya08	cyclic AMP-dependent transcription factor ATF-3	P:regulation of transcription by RNA polymerase II; P:response to virus; F:DNA binding; F:DNA-binding transcription factor activity	690.324	1.09287	0.189134	5.77827	7.54747e-09	2.41472e-05	0.002	943.366	1284.68	722.301	568.267	1254.77	867.382	442.403	434.454	423.356	418.21	574.293	350.405
LOC110503999	GRAMD1A	protein_coding	Omya03	GRAM domain-containing protein 1A-like isoform X1	C:integral component of membrane	125.953	-0.620718	0.147343	-4.21275	2.52284e-05	0.00894667	0.002	102.913	94.2032	109.053	102.719	94.445	92.3342	202.098	145.607	164.453	107.174	152.738	143.706
LOC110493977	RACGAP1	protein_coding	Omya17	rac GTPase-activating protein 1-like	P:intracellular signal transduction	52.3856	0.843591	0.219475	3.84368	0.000121205	0.0229526	0.002	76.1125	57.9712	87.8091	43.904	69.3882	69.0175	44.2403	30.7788	43.3356	22.1337	37.6753	46.2614
cacna1b	CACNA1B	protein_coding	Omya05	voltage-dependent N-type calcium channel subunit alpha-1B-like	P:regulation of ion transmembrane transport; P:calcium ion transmembrane transport; F:voltage-gated calcium channel activity; C:voltage-gated calcium channel complex	11.6248	1.62584	0.433818	3.74774	0.000178435	0.0273571	0.002	15.0081	26.9152	20.536	10.7689	19.2745	13.0574	12.0655	8.28659	4.44468	1.16493	3.05475	4.92142
rims2b	RIMS2	protein_coding	OmyA32_Omy14p	regulating synaptic membrane exocytosis protein 2-like	P:regulation of exocytosis; P:calcium ion-regulated exocytosis of neurotransmitter; C:membrane; C:presynaptic active zone	24.2385	-1.01442	0.279695	-3.62688	0.000286868	0.0363484	0.002	17.1521	18.6336	14.1628	16.5676	6.74607	23.3167	46.2512	36.6978	27.7792	24.4635	30.5475	28.5443
LOC110489910	ABCF2-H2BK1	protein_coding	Omya15	ATP-binding cassette sub-family F member 2	F:ATP binding; F:ATPase activity	5928.87	-0.310154	0.0868137	-3.57263	0.00035341	0.0396913	0.002	5769.54	5412.03	4778.51	5972.6	4771.4	5060.66	5998.58	7192.76	5904.76	6744.94	6428.21	7112.44
LOC118964804		lncRNA	Omya06			33.0109	-0.771707	0.220064	-3.50674	0.000453625	0.0466414	0.002	26.8002	24.8448	20.536	27.3365	23.1294	24.2494	44.2403	31.9626	37.7798	46.5972	31.5658	57.0885
tspan7	TSPAN7	protein_coding	OmyA14_Omy14q	tetraspanin-7-like	C:integral component of membrane	419.234	0.352594	0.100705	3.50127	0.000463042	0.0471746	0.002	547.795	485.509	469.495	379.397	465.479	475.661	366.993	356.324	400.021	320.356	382.862	380.918
LOC110522009	SOBP	protein_coding	OmyA04_Omy04q	sine oculis-binding protein homolog isoform X1		560.889	-0.310724	0.0939776	-3.30636	0.000945171	0.0686931	0.002	537.075	420.291	528.271	559.155	468.37	489.651	700.807	654.641	575.586	623.237	570.22	603.366
LOC118943904	COA3	protein_coding	Omya23	cytochrome c oxidase assembly factor 3 homolog, mitochondrial	P:mitochondrial cytochrome c oxidase assembly; P:positive regulation of mitochondrial translation; C:mitochondrial respiratory chain complex IV; C:integral component of mitochondrial inner membrane	459.021	0.296484	0.0949122	3.12377	0.00178551	0.094611	0.002	525.283	467.911	499.237	504.482	497.282	543.746	436.37	332.648	420.022	378.602	474.505	428.164
LOC110485909	PIP4K2B	protein_coding	Omya13	phosphatidylinositol 5-phosphate 4-kinase type-2 beta	P:phosphatidylinositol phosphorylation; F:ATP binding; F:phosphatidylinositol phosphate kinase activity	452.599	-0.223999	0.0816297	-2.74409	0.00606783	0.172562	0.002	395.571	484.474	429.132	415.846	379.708	400.115	492.676	490.093	482.248	505.58	501.997	453.755
si:dkey-262k9.2		protein_coding	Omya03	uncharacterized protein LOC109907232	C:integral component of membrane	316.915	0.244653	0.0896906	2.72775	0.0063768	0.175303	0.002	325.89	341.616	381.686	334.665	353.687	323.636	290.578	286.479	301.127	291.232	251.508	320.877
LOC110530884	FAM111A	protein_coding	Omya08	protein FAM111A-like		47.8629	1.28492	0.277635	4.62808	3.69067e-06	0.00255305	0.0021	42.8803	47.6192	59.4836	82.0094	96.3725	79.2769	37.2021	21.3084	23.3346	23.2986	16.292	45.2771
LOC110530640	ARHGAP45	protein_coding	Omya08	rho GTPase-activating protein 45-like isoform X1	P:intracellular signal transduction; P:positive regulation of GTPase activity; F:GTPase activator activity; F:metal ion binding	94.4819	-0.925859	0.202844	-4.56439	5.00942e-06	0.0032054	0.0021	83.6165	50.7248	80.7277	67.927	50.1137	56.8928	109.595	157.445	162.231	109.503	126.263	78.7428
LOC110505283	LUZP1	protein_coding	OmyA25_Omy25q	leucine zipper protein 1-like		178.869	0.547622	0.145779	3.75653	0.000172283	0.0273571	0.0021	190.817	188.406	192.614	208.751	253.46	240.629	134.732	124.299	144.452	171.245	110.989	186.03
LOC110492086	RSBN1	protein_coding	Omya16	round spermatid basic protein 1-like		121.597	-0.509153	0.141959	-3.58663	0.00033498	0.0389718	0.0021	117.921	101.45	102.68	78.6959	89.6264	111.92	118.644	179.937	134.452	146.781	132.373	144.69
[truncated: 843 more rows]

## Sheet: 300g Liver
Title: Transcriptomic Profiles of Rainbow Trout (Oncorhynchus mykiss) Selectively Bred for High and Low Fillet Yield
[truncated: 1,365 more rows]

## Sheet: 300g Muscle
Title: Transcriptomic Profiles of Rainbow Trout (Oncorhynchus mykiss) Selectively Bred for High and Low Fillet Yield
[truncated: 228 more rows]
